# Supplementary material for: COVID-19-related stigmatization among a sample of Egyptian healthcare workers
Source: PLoS One. 2020 Dec 18;15(12):e0244172. doi: 10.1371/journal.pone.0244172 (PMC7748273; doi:10.1371/journal.pone.0244172)
Supplement: S1 Data set — (XLSX) [file pone.0244172.s002.xlsx]

## Sheet: Sheet1
ID	Age	Gender	Marital Status	Qualification	Residence governorate in Egypt	Specialty	Working place	Are you directly involved in the care of COVID-19 patient (s)?	Are you currently working in COVID-19 affected healthcare facility?	In which Care pathway are you involved?	Have you personally done any tests to check whether you got infected with COVID-19?	If yes, what was the test?	If you were tested, what was the result?	Telling someone I am a HCW is risky	HCW are treated like outcasts	Being a HCW, I feel set apart and isolated from the rest of the world	I am very careful who I tell that I am a HCW	Some people who know I am a HCW have grown more distant	I worry about people discriminating against me	Most people nowadays are uncomfortable around a HCW	I never feel the need to hide the fact that I am a HCW	I have been hurt by how people reacted to learning I am a HCW	I regret having told some people that I am a HCW	As a rule, telling others that I am a HCW has been a mistake	Some people avoid getting close to me once they know I am a HCW	Some people close to me are afraid others will reject them if it becomes known that I am a HCW	People don't want me around their children once they know I am a HCW	People have physically backed away from me when they learn I am a HCW	I have stopped socializing with some people because of their reactions to my being a HCW	People seem afraid of me once they learn I am a HCW	Do you think that if you are in regular contact with COVID-19 patients, you should stay away from your family till the crisis subsides?	Do you think that you need to hide that you have a positive test result of COVID-19, in case that happened?	Do you feel guilty that you might potentially expose your family to infection with COVID-19?	In your opinion, has the media (including TV, radio broadcasts, news, social media….) played a role in addressing COVID-19 public stigma against HCWs?	Who are the most stigmatizing you?	Do you think that people are excused to refuse burial of dead COVID-19 patients?	Have you received any psychological support/counselling to cope with COVID-19 pandemic?	What were your major concerns during the COVID-19 epidemic?	What measures do you think would have helped you the most during this epidemic?
1	43	Woman	Married	Doctorate		Psychiatry & Neurology	Private hospital/clinic;University hospital;	Yes	Yes	Option 2	No			Strongly disagree	Strongly disagree	Strongly agree	Strongly agree	Strongly agree	Agree	Strongly agree	Disagree	Agree	Agree	Disagree	Strongly agree	Agree	Agree	Agree	Strongly agree	Agree	Yes	No	Yes	Increased the stigma	Neighbours	No	No
2	43	Woman	Married	Master	Cairo	Family Medicine	Primary healthcare centre;	No	No		No			Agree	Disagree	Strongly disagree	Strongly disagree	Strongly disagree	Disagree	Agree	Agree	Agree	Agree	Agree	Disagree	Agree	Agree	Agree	Agree	Agree	Yes	No	Yes	Increased the stigma	Media	Yes	Yes	Health concerns;	Orientation of the public through mass media;
3	44	Man	Married	Master	Cairo	Physical Medicine & Rehabilitation	Private hospital/clinic;	No	Yes	Out patient care	No			Agree	Agree	Disagree	Agree	Agree	Disagree	Disagree	Agree	Disagree	Disagree	Agree	Agree	Disagree	Disagree	Agree	Agree	Disagree	Yes	No	Yes	No effect	Neighbours	No	No	Health concerns;	Availability of online training/educational sessions;
4	41	Woman	Married	Doctorate	Cairo	Anesthesiology	University hospital;	No	No		No			Agree	Disagree	Disagree	Disagree	Agree	Disagree	Disagree	Strongly agree	Agree	Disagree	Disagree	Agree	Agree	Agree	Disagree	Disagree	Disagree	Yes	No	Yes	Increased the stigma	Friends	No	No	Health concerns;	Availability of online training/educational sessions;
5	44	Woman	Married	Doctorate	Cairo	Clinical Pathology	Research centre;	No	Yes	Lab	No			Strongly agree	Disagree	Disagree	Disagree	Disagree	Disagree	Agree	Agree	Agree	Disagree	Disagree	Disagree	Disagree	Agree	Disagree	Disagree	Disagree	Yes	No	Yes	Decreased the stigma	Co-workers	No	No	Social concerns;	Availability of online training/educational sessions;
6	43	Woman	Married	Master	Cairo	Radiology	Public hospital;Private hospital/clinic;	Yes	Yes	Ultrasound and Doppler....	No			Disagree	Agree	Strongly agree	Strongly disagree	Agree	Disagree	Strongly agree	Strongly agree	Strongly Disagree	Strongly Disagree	Strongly Disagree	Agree	Disagree	Strongly agree	Agree	Strongly Disagree	Agree	Yes	No	Yes	Increased the stigma	Nobody	No	No	Health concerns;	Availability of online training/educational sessions;Orientation of the public through mass media;
7	27	Man	Not married	MBBCh	Cairo	Thoracic Surgery	University hospital;	Yes	Yes	Triage clinic	No			Agree	Agree	Agree	Agree	Agree	Agree	Agree	Agree	Agree	Agree	Agree	Agree	Agree	Agree	Agree	Agree	Agree	Yes	Yes	Yes	Increased the stigma	Household members	Yes	Yes	Financial concerns;	Availability of online training/educational sessions;
8	38	Man	Married	Master	Cairo	Radiology	Private hospital/clinic;	Yes	Yes	Triage clinic	No			Agree	Agree	Agree	Agree	Agree	Agree	Agree	Agree	Disagree	Disagree	Agree	Agree	Agree	Agree	Agree	Agree	Agree	Yes	No	No	Increased the stigma	Neighbours	No	No	Health concerns;	Availability of online training/educational sessions;
9	44	Woman	Not married	Doctorate	Cairo	Internal Medicine	Primary healthcare centre;	No	No		No			Disagree	Agree	Agree	Agree	Agree	Agree	Agree	Agree	Agree	Agree	Agree	Disagree	Disagree	Agree	Disagree	Agree	Agree	Yes	Yes	Yes	Increased the stigma	Household members	No	No	Health concerns;	Orientation of the public through mass media;
10	45	Woman	Married	Master	Cairo	GIT	Public hospital;	No	No		No			Disagree	Agree	Agree	Disagree	Agree	Disagree	Agree	Agree	Agree	Disagree	Disagree	Agree	Agree	Agree	Agree	Disagree	Agree	Yes	No	Yes	Increased the stigma	Neighbours	Yes	No	Health concerns;	Provision of protective equipment;
11	44	Woman	Married	Master	Cairo	Clinical Pathology	Public hospital;	No	No		No			Disagree	Disagree	Agree	Disagree	Disagree	Disagree	Disagree	Agree	Disagree	Disagree	Disagree	Disagree	Disagree	Disagree	Disagree	Disagree	Disagree	Yes	Yes	No	Increased the stigma	Co-workers	No	No	Health concerns;	Availability of online training/educational sessions;Provision of protective equipment;
12	43	Woman	Married	Doctorate	Cairo	Geriatrics	University hospital;	Yes	No		Yes	PCR	Negative	Strongly disagree	Agree	Disagree	Disagree	Strongly disagree	Strongly disagree	Disagree	Strongly agree	Strongly Disagree	Strongly Disagree	Strongly Disagree	Strongly Disagree	Strongly Disagree	Strongly Disagree	Strongly Disagree	Disagree	Disagree	Yes	No	Yes	Increased the stigma	Neighbours	No	No	Health concerns;	Provision of protective equipment;
13	42	Woman	Married	Doctorate	Cairo	Anesthesiology	University hospital;	No	No		No			Agree	Disagree	Disagree	Disagree	Agree	Strongly disagree	Disagree	Strongly disagree	Strongly Disagree	Strongly Disagree	Strongly Disagree	Strongly Disagree	Disagree	Strongly Disagree	Disagree	Strongly Disagree	Disagree	Yes	No	Yes	No effect	No one	No	No	My family;	Availability of online training/educational sessions;
14	30	Woman	Not married	MBBCh	Other Egyptian governorate	Audiovestibular	Police Hospital ;	No	No		No			Agree	Agree	Agree	Agree	Agree	Agree	Strongly agree	Disagree	Agree	Agree	Agree	Agree	Disagree	Agree	Agree	Agree	Agree	Yes	Yes	Yes	Increased the stigma	Family	No	Yes	Health concerns;	Availability of online training/educational sessions;
15	59	Man	Married	Diploma	Cairo	Surgery	Petroleum company clinic;	Yes	No		No			Strongly agree	Agree	Agree	Agree	Agree	Disagree	Agree	Strongly agree	Agree	Agree	Disagree	Agree	Disagree	Disagree	Disagree	Disagree	Agree	Yes	No	Yes	Increased the stigma	Nobody	No	No	Health concerns;	Orientation of the public through mass media;
16	43	Man	Married	Master	Cairo	Dermatology	Dermatology clinic;	No	No		No			Agree	Agree	Agree	Disagree	Agree	Disagree	Agree	Strongly agree	Agree	Strongly Disagree	Disagree	Agree	Disagree	Agree	Agree	Strongly Disagree	Disagree	Yes	No	Yes	Increased the stigma	Family	No	Yes	Financial concerns;Health concerns;	Provision of protective equipment;Orientation of the public through mass media;
17	43	Woman	Married	Doctorate	Cairo	Radiology	Public hospital;	No	Yes	US	No			Agree	Disagree	Agree	Disagree	Agree	Disagree	Agree	Disagree	Disagree	Disagree	Agree	Agree	Agree	Agree	Agree	Disagree	Agree	Yes	No	Yes	No effect	Family	No	No	Health concerns;	Provision of protective equipment;
18	44	Man	Married	Doctorate	Cairo	Radiology	Private hospital/clinic;University hospital;	No	Yes	Radiology units	No			Agree	Disagree	Disagree	Agree	Agree	Agree	Agree	Agree	Agree	Strongly Disagree	Strongly Disagree	Agree	Disagree	Agree	Disagree	Agree	Agree	Yes	No	Yes	Increased the stigma	Family	No	No	Financial concerns;	Nothing ;
19	51	Woman	Not married	Doctorate	Cairo	Family Medicine	Private hospital/clinic;	Yes	Yes	Triage clinic	Yes	PCR	Negative	Agree	Agree	Agree	Agree	Agree	Agree	Agree	Agree	Agree	Agree	Agree	Agree	Agree	Agree	Agree	Agree	Agree	Yes	Yes	Yes	Increased the stigma	Co-workers	No	No	Health concerns;Social concerns;	Provision of protective equipment;
20	48	Woman	Married	Doctorate	Cairo	Anesthesiology	University hospital;	Yes	Yes	OR	Yes	PCR	Negative	Strongly agree	Agree	Agree	Agree	Agree	Agree	Agree	Agree	Agree	Agree	Agree	Agree	Agree	Disagree	Agree	Agree	Agree	No	No	Yes	Increased the stigma	Neighbours	Yes	No	Health concerns;	Provision of protective equipment;
21	48	Woman	Married	Doctorate	Cairo	Anesthesiology	University hospital;	Yes	Yes	OR	Yes	PCR	Negative	Strongly agree	Agree	Agree	Agree	Agree	Agree	Agree	Agree	Agree	Agree	Agree	Agree	Agree	Disagree	Agree	Agree	Agree	No	No	Yes	Increased the stigma	Neighbours	Yes	No	Health concerns;	Provision of protective equipment;
22	48	Woman	Married	Doctorate	Cairo	Anesthesiology	University hospital;	Yes	Yes	OR	Yes	PCR	Negative	Strongly agree	Agree	Agree	Agree	Agree	Agree	Agree	Agree	Agree	Agree	Agree	Agree	Agree	Disagree	Agree	Agree	Agree	No	No	Yes	Increased the stigma	Neighbours	Yes	No	Health concerns;	Provision of protective equipment;
23	43	Woman	Married	Doctorate	Cairo	Other	University hospital;	No	No		No			Agree	Disagree	Disagree	Disagree	Agree	Agree	Disagree	Strongly agree	Disagree	Disagree	Disagree	Agree	Agree	Disagree	Agree	Agree	Agree	No	No	Yes	Increased the stigma	Friends	No	No	Social concerns;	Availability of online training/educational sessions;
24	38	Man	Not married	Doctorate	Other Egyptian governorate	Thoracic Surgery	Private hospital/clinic;	Yes	Yes	Covid outpatient assement and treatment	No			Disagree	Disagree	Agree	Disagree	Disagree	Disagree	Disagree	Disagree	Disagree	Disagree	Disagree	Disagree	Disagree	Disagree	Disagree	Disagree	Disagree	Yes	Yes	Yes	Increased the stigma	Family	No	No	Financial concerns;	Provision of protective equipment;
25	32	Woman	Not married	Master	Cairo	Psychiatry & Neurology	Private hospital/clinic;	Yes	Yes	Clinics	No			Agree	Disagree	Agree	Agree	Agree	Disagree	Disagree	Agree	Disagree	Disagree	Strongly Disagree	Agree	Agree	Agree	Agree	Disagree	Agree	Yes	No	Yes	No effect	Neighbours	No	No	Health concerns;	Provision of protective equipment;Orientation of the public through mass media;
26	53	Woman	Married	Doctorate	Cairo	Psychiatry & Neurology	University hospital;	No	No		No			Disagree	Disagree	Disagree	Disagree	Strongly disagree	Strongly agree	Disagree	Strongly agree	Strongly Disagree	Strongly Disagree	Strongly Disagree	Strongly Disagree	Strongly Disagree	Strongly Disagree	Strongly Disagree	Strongly Disagree	Strongly Disagree	Yes	No	Yes	Increased the stigma	Non	Yes	No	Health concerns;	Availability of online training/educational sessions;
27	43	Woman	Married	Doctorate	Cairo	Psychiatry & Neurology	Private hospital/clinic;University hospital;	Yes	Yes	opc	No			Agree	Agree	Agree	Agree	Agree	Agree	Agree	Agree	Agree	Agree	Agree	Agree	Agree	Agree	Agree	Agree	Agree	No	No	Yes	Increased the stigma	Neighbours	No	No	Health concerns;	Availability of online training/educational sessions;Provision of protective equipment;
28	35	Woman	Not married	Doctorate	Cairo	Other	University hospital;	No	Yes	Other	No			Strongly agree	Strongly agree	Strongly agree	Strongly agree	Strongly agree	Strongly disagree	Strongly agree	Strongly disagree	Disagree	Agree	Agree	Agree	Disagree	Agree	Agree	Agree	Agree	Yes	No	Yes	Increased the stigma	Other	No	Yes	Financial concerns;	Availability of online training/educational sessions;
29	53	Woman	Married	Master	Cairo	Pediatrics	Other;	No	No		No			Disagree	Agree	Disagree	Agree	Strongly agree	Disagree	Disagree	Strongly agree	Strongly Disagree	Agree	Strongly Disagree	Strongly agree	Agree	Strongly agree	Agree	Agree	Agree	Yes	No	Yes	Decreased the stigma	Neighbours	No	No	Financial concerns;Health concerns;Social concerns;	Availability of online training/educational sessions;Provision of protective equipment;Orientation of the public through mass media;
30	35	Woman	Married	Master	Other Egyptian governorate	Family Medicine	Primary healthcare centre;	No	Yes	Triage clinic	No			Agree	Agree	Disagree	Disagree	Agree	Disagree	Agree	Agree	Agree	Disagree	Disagree	Agree	Agree	Agree	Agree	Agree	Agree	Yes	No	Yes	Increased the stigma	Neighbours	Yes	No	Social concerns;	Availability of online training/educational sessions;Provision of protective equipment;
31	33	Man	Married	Doctorate	Other Egyptian governorate	Anesthesiology	University hospital;	Yes	Yes	Other	Yes	PCR	Negative	Strongly agree	Agree	Disagree	Strongly disagree	Agree	Disagree	Agree	Strongly agree	Disagree	Disagree	Disagree	Agree	Agree	Agree	Disagree	Agree	Agree	Yes	No	Yes	Decreased the stigma	Co-workers	No	Yes	Health concerns;	Provision of protective equipment;
32	30	Woman	Married	Master	Cairo	Other	Other;	No	No		No			Agree	Agree	Agree	Agree	Disagree	Disagree	Agree	Strongly agree	Disagree	Disagree	Disagree	Disagree	Disagree	Disagree	Disagree	Disagree	Disagree	Yes	No	Yes	Increased the stigma	Other	No	No	Financial concerns;Health concerns;	Provision of protective equipment;Orientation of the public through mass media;
33	67	Man	Married	Doctorate	Cairo	Psychiatry & Neurology	University hospital;	No	No		No			Agree	Agree	Agree	Agree	Strongly agree	Strongly agree	Strongly agree	Agree	Disagree	Disagree	Disagree	Agree	Agree	Agree	Agree	Agree	Agree	Yes	No	Yes	Increased the stigma	Co-workers	No	No	Health concerns;	Provision of protective equipment;
34	52	Woman	Married	Master	Cairo	Pediatrics	Other;	No	Yes	Other	No			Strongly agree	Strongly agree	Disagree	Agree	Disagree	Disagree	Disagree	Disagree	Agree	Agree	Disagree	Agree	Agree	Agree	Agree	Agree	Agree	Yes	No	Yes	Increased the stigma	Family	Yes	No	Health concerns;	Provision of protective equipment;
35	42	Woman	Married	Doctorate	Cairo	Allergy & Immunology	University hospital;	No	No		No			Strongly agree	Disagree	Disagree	Strongly disagree	Agree	Disagree	Agree	Strongly agree	Strongly Disagree	Strongly Disagree	Strongly Disagree	Agree	Agree	Agree	Strongly Disagree	Strongly Disagree	Disagree	Yes	No	Yes	Decreased the stigma	Other	No	Yes	Financial concerns;Health concerns;Social concerns;	Availability of online training/educational sessions;Provision of protective equipment;Orientation of the public through mass media;
36	38	Woman	Married	Master	Cairo	Family Medicine	Primary healthcare centre;	Yes	No		No			Agree	Disagree	Disagree	Strongly disagree	Agree	Strongly disagree	Strongly agree	Strongly agree	Strongly Disagree	Strongly Disagree	Strongly Disagree	Agree	Disagree	Disagree	Disagree	Disagree	Agree	Yes	No	Yes	Increased the stigma	Other	No	No	Health concerns;	Availability of online training/educational sessions;
37	44	Woman	Married	Doctorate	Cairo	Other	University hospital;	No	No		No			Strongly disagree	Agree	Disagree	Strongly agree	Agree	Agree	Strongly agree	Agree	Agree	Agree	Disagree	Agree	Agree	Agree	Disagree	Agree	Disagree	Yes	No	Yes	Increased the stigma	Other	No	No	Health concerns;	Other;
38	32	Woman	Married	MBBCh	Cairo	Family Medicine	Primary healthcare centre;	No	No		No			Agree	Agree	Disagree	Disagree	Agree	Disagree	Agree	Agree	Agree	Disagree	Disagree	Agree	Agree	Agree	Disagree	Agree	Agree	Yes	No	Yes	Increased the stigma	Other	Yes	No	Health concerns;	Provision of protective equipment;Orientation of the public through mass media;
39	42	Woman	Married	Master	Other Egyptian governorate	Family Medicine	Primary healthcare centre;	Yes	Yes	Triage clinic	No			Agree	Disagree	Agree	Disagree	Agree	Disagree	Agree	Disagree	Disagree	Disagree	Disagree	Agree	Agree	Agree	Agree	Agree	Agree	Yes	No	Yes	Increased the stigma	Neighbours	Yes	No	Health concerns;	Availability of online training/educational sessions;Provision of protective equipment;Orientation of the public through mass media;
40	49	Woman	Not married	MBBCh	Cairo	Other	Other;	No	No		No			Agree	Agree	Agree	Strongly disagree	Strongly agree	Strongly disagree	Agree	Strongly agree	Strongly Disagree	Strongly Disagree	Strongly Disagree	Agree	Agree	Agree	Agree	Agree	Agree	Yes	No	Yes	No effect	Other	No	Yes	Health concerns;	Other;
41	47	Man	Married	Doctorate	Cairo	Ophthalmology	University hospital;	No	No		No			Agree	Agree	Agree	Disagree	Disagree	Disagree	Disagree	Agree	Disagree	Disagree	Disagree	Disagree	Disagree	Disagree	Disagree	Disagree	Disagree	Yes	No	Yes	Increased the stigma	Other	No	No	Health concerns;	Provision of protective equipment;
42	35	Man	Married	MBBCh	Other Egyptian governorate	Internal Medicine	Public hospital;	No	No		No			Agree	Agree	Agree	Agree	Agree	Agree	Agree	Disagree	Agree	Agree	Disagree	Agree	Agree	Agree	Agree	Agree	Agree	Yes	No	Yes	Increased the stigma	Family	Yes	No	Health concerns;Social concerns;	Orientation of the public through mass media;
43	30	Woman	Married	Master	Cairo	Allergy & Immunology	University hospital;	Yes	Yes	Other	No			Agree	Disagree	Agree	Agree	Agree	Strongly disagree	Strongly agree	Disagree	Strongly Disagree	Disagree	Disagree	Agree	Strongly Disagree	Agree	Disagree	Strongly Disagree	Agree	Yes	No	Yes	Increased the stigma	Co-workers	Yes	Yes	Social concerns;	Availability of online training/educational sessions;
44	42	Man	Married	Doctorate	Cairo	Orthopaedic Surgery	Other;	No	Yes	Other	No			Agree	Disagree	Disagree	Agree	Disagree	Disagree	Disagree	Disagree	Agree	Disagree	Disagree	Agree	Disagree	Disagree	Disagree	Agree	Disagree	Yes	No	Yes	Increased the stigma	Other	No	No	Financial concerns;Health concerns;Social concerns;	Availability of online training/educational sessions;Provision of protective equipment;Orientation of the public through mass media;
45	52	Woman	Married	Doctorate	Cairo	Pediatrics	University hospital;	No	Yes	Other	No			Agree	Agree	Agree	Agree	Agree	Agree	Agree	Disagree	Agree	Agree	Agree	Agree	Disagree	Disagree	Disagree	Disagree	Disagree	Yes	No	Yes	Increased the stigma	Other	No	No	Health concerns;	Availability of online training/educational sessions;
46	39	Woman	Married	Doctorate	Cairo	Pediatrics	Other;	No	No		No			Disagree	Disagree	Disagree	Disagree	Disagree	Disagree	Disagree	Disagree	Agree	Disagree	Disagree	Disagree	Agree	Disagree	Disagree	Disagree	Disagree	Yes	No	No	Increased the stigma	Other	No	No	Health concerns;	Availability of online training/educational sessions;
47	34	Woman	Married	Diploma	Cairo	Physical Medicine & Rehabilitation	Other;	No	No		No			Disagree	Agree	Agree	Disagree	Disagree	Disagree	Agree	Agree	Disagree	Disagree	Disagree	Disagree	Disagree	Disagree	Disagree	Agree	Disagree	Yes	No	Yes	Increased the stigma	Other	No	Yes	Health concerns;	Provision of protective equipment;
48	40	Woman	Not married	Doctorate	Cairo	Chest	University hospital;	Yes	Yes	Isolation rooms	No			Disagree	Disagree	Agree	Disagree	Disagree	Disagree	Disagree	Strongly agree	Strongly Disagree	Disagree	Disagree	Disagree	Disagree	Disagree	Disagree	Disagree	Disagree	Yes	Yes	Yes	Increased the stigma	Other	No	No	Health concerns;	Orientation of the public through mass media;
49	37	Man	Married	Doctorate	Cairo	Obstetrics & Gynecology	Private hospital/clinic;University hospital;	No	No		No			Disagree	Disagree	Disagree	Agree	Disagree	Disagree	Disagree	Disagree	Disagree	Disagree	Disagree	Disagree	Disagree	Disagree	Disagree	Agree	Disagree	Yes	No	Yes	Increased the stigma	Household members	No	No	Financial concerns;	Availability of online training/educational sessions;
50	45	Woman	Married	Doctorate	Cairo	Other	University hospital;	No	No		No			Disagree	Disagree	Disagree	Disagree	Disagree	Disagree	Disagree	Strongly agree	Disagree	Strongly Disagree	Strongly Disagree	Strongly Disagree	Disagree	Disagree	Disagree	Disagree	Disagree	Yes	No	No	No effect	Co-workers	No	No	Other;	Orientation of the public through mass media;
51	32	Woman	Married	MBBCh	Cairo	Family Medicine	Isolation hospital ;	Yes	Yes	Triage clinic	No			Strongly agree	Agree	Strongly agree	Agree	Agree	Agree	Agree	Disagree	Disagree	Agree	Disagree	Agree	Agree	Agree	Agree	Agree	Agree	Yes	No	Yes	Increased the stigma	Other	No	No	Financial concerns;Health concerns;Social concerns;	Availability of online training/educational sessions;Provision of protective equipment;Orientation of the public through mass media;Other;
52	45	Woman	Married	Doctorate	Cairo	Clinical Pathology	University hospital;	No	Yes	Other	No			Agree	Agree	Agree	Agree	Agree	Agree	Agree	Disagree	Agree	Agree	Agree	Agree	Agree	Agree	Agree	Agree	Agree	Yes	No	Yes	Increased the stigma	Neighbours	No	No	Health concerns;	Provision of protective equipment;
53	55	Man	Married	Doctorate	Cairo	Anesthesiology	Private hospital/clinic;	No	Yes	Other	Yes	Rapid test/Antibodies	Negative	Disagree	Disagree	Agree	Disagree	Disagree	Disagree	Disagree	Agree	Agree	Agree	Agree	Disagree	Disagree	Agree	Agree	Disagree	Disagree	Yes	No	Yes	Decreased the stigma	Other	No	No	Financial concerns;Health concerns;Social concerns;	Availability of online training/educational sessions;Provision of protective equipment;Orientation of the public through mass media;
54	29	Woman	Not married	Diploma	Cairo	Physical Medicine & Rehabilitation	Primary healthcare centre;	No	Yes	Other	Yes	PCR	Negative	Disagree	Disagree	Disagree	Disagree	Disagree	Agree	Agree	Agree	Disagree	Agree	Agree	Disagree	Agree	Agree	Disagree	Disagree	Disagree	Yes	Yes	Yes	No effect	Other	No	No	Health concerns;	Availability of online training/educational sessions;
55	45	Woman	Not married	Doctorate	Cairo	Other	Other;	No	No		No			Disagree	Agree	Agree	Disagree	Agree	Strongly disagree	Disagree	Strongly agree	Strongly agree	Agree	Disagree	Agree	Disagree	Disagree	Agree	Agree	Agree	Yes	No	Yes	Increased the stigma	Other	No	No	Financial concerns;Health concerns;	Availability of online training/educational sessions;Provision of protective equipment;Orientation of the public through mass media;
56	34	Woman	Not married	Doctorate	Cairo	Ophthalmology	Private hospital/clinic;University hospital;	No	No		No			Agree	Agree	Disagree	Disagree	Disagree	Disagree	Disagree	Agree	Disagree	Disagree	Strongly Disagree	Disagree	Disagree	Disagree	Disagree	Disagree	Disagree	Yes	No	Yes	Increased the stigma	Other	No	No	Social concerns;	Provision of protective equipment;
57	43	Woman	Married	Doctorate	Cairo	Clinical Pathology	University hospital;	No	Yes	Other	No			Disagree	Disagree	Agree	Agree	Agree	Disagree	Agree	Agree	Disagree	Disagree	Disagree	Disagree	Disagree	Disagree	Disagree	Disagree	Agree	Yes	No	Yes	Increased the stigma	Family	No	No	Health concerns;	Orientation of the public through mass media;
58	42	Woman	Not married	Doctorate	Cairo	ENT	University hospital;Other;	Yes	Yes	Isolation rooms	Yes	PCR	Negative	Strongly disagree	Agree	Agree	Disagree	Agree	Disagree	Agree	Agree	Agree	Disagree	Disagree	Agree	Disagree	Agree	Agree	Strongly agree	Strongly agree	Yes	No	Yes	Increased the stigma	Neighbours	No	No	Health concerns;	Provision of protective equipment;
59	48	Woman	Not married	Doctorate	Cairo	Other	University hospital;	No	No		No			Disagree	Agree	Disagree	Disagree	Disagree	Agree	Agree	Agree	Strongly Disagree	Strongly Disagree	Strongly Disagree	Agree	Agree	Agree	Agree	Disagree	Agree	Yes	No	Yes	No effect	Other	No	Yes	Health concerns;	Provision of protective equipment;
60	47	Woman	Married	Doctorate	Cairo	Other	Other;	No	No		No			Agree	Agree	Disagree	Disagree	Disagree	Disagree	Agree	Agree	Strongly Disagree	Strongly Disagree	Strongly Disagree	Strongly Disagree	Agree	Agree	Disagree	Agree	Disagree	Yes	No	Yes	Increased the stigma	Family	No	No	Health concerns;	Availability of online training/educational sessions;Orientation of the public through mass media;
61	36	Man	Married	Master	Cairo	Pediatrics	Other;	Yes	Yes	Isolation rooms	No			Agree	Agree	Disagree	Disagree	Strongly agree	Disagree	Agree	Disagree	Disagree	Disagree	Disagree	Agree	Agree	Disagree	Disagree	Disagree	Agree	No	No	Yes	Decreased the stigma	Other	Yes	Yes	Health concerns;	Availability of online training/educational sessions;Provision of protective equipment;Orientation of the public through mass media;
62	53	Woman	Married	Master	Cairo	Pediatrics	Other;	No	Yes	Other	No			Agree	Agree	Strongly agree	Agree	Strongly agree	Disagree	Agree	Agree	Disagree	Disagree	Disagree	Agree	Disagree	Agree	Agree	Disagree	Agree	Yes	No	Yes	Increased the stigma	Neighbours	No	No	Other;	Availability of online training/educational sessions;
63	47	Man	Married	Master	Cairo	Anesthesiology	Public hospital;Private hospital/clinic;	No	Yes	Other	No			Agree	Agree	Strongly agree	Agree	Strongly agree	Agree	Agree	Disagree	Disagree	Agree	Disagree	Agree	Disagree	Disagree	Disagree	Disagree	Disagree	Yes	No	Yes	Increased the stigma	Other	No	No	Financial concerns;	Other;
64	33	Woman	Married	Doctorate	Other Egyptian governorate	Other	Other;	No	No		No			Agree	Agree	Strongly agree	Agree	Agree	Agree	Agree	Disagree	Disagree	Disagree	Disagree	Agree	Disagree	Agree	Disagree	Agree	Agree	Yes	Yes	Yes	Increased the stigma	Family	No	No	Financial concerns;Health concerns;Social concerns;	Availability of online training/educational sessions;Provision of protective equipment;Orientation of the public through mass media;
65	43	Man	Married	Doctorate	Cairo	Surgery	Private hospital/clinic;University hospital;	No	No		No			Agree	Disagree	Disagree	Agree	Strongly agree	Disagree	Disagree	Strongly agree	Agree	Disagree	Strongly Disagree	Strongly agree	Disagree	Agree	Disagree	Agree	Disagree	Yes	No	Yes	Increased the stigma	Other	Yes	No	Financial concerns;Health concerns;Social concerns;	Availability of online training/educational sessions;Provision of protective equipment;Orientation of the public through mass media;
66	43	Man	Married	Doctorate	Cairo	Surgery	Private hospital/clinic;University hospital;	No	Yes	Other	Yes	Rapid test/Antibodies	Positive	Agree	Agree	Disagree	Disagree	Agree	Strongly disagree	Agree	Disagree	Strongly Disagree	Strongly Disagree	Strongly Disagree	Agree	Agree	Agree	Disagree	Strongly Disagree	Agree	Yes	No	Yes	Increased the stigma	Other	No	Yes	Financial concerns;Health concerns;Social concerns;	Provision of protective equipment;Orientation of the public through mass media;
67	45	Woman	Married	Master	Cairo	Physical Medicine & Rehabilitation	University hospital;	No	Yes	Other	No			Disagree	Disagree	Disagree	Agree	Agree	Disagree	Agree	Strongly agree	Agree	Agree	Disagree	Agree	Disagree	Strongly agree	Agree	Agree	Agree	Yes	No	Yes	Increased the stigma	Neighbours	No	No	Health concerns;	Orientation of the public through mass media;
68	62	Woman	Married	Doctorate	Cairo	Allergy & Immunology	University hospital;	Yes	No		No			Disagree	Disagree	Disagree	Agree	Agree	Disagree	Disagree	Agree	Strongly Disagree	Disagree	Disagree	Agree	Disagree	Agree	Agree	Agree	Agree	No	No	Yes	No effect	Other	No	Yes	Health concerns;	Provision of protective equipment;
69	60	Woman	Married	Doctorate	Cairo	Anesthesiology	University hospital;	No	No		No			Disagree	Disagree	Disagree	Agree	Disagree	Disagree	Agree	Agree	Agree	Agree	Disagree	Agree	Disagree	Agree	Agree	Agree	Agree	Yes	No	Yes	Increased the stigma	Other	No	No	Health concerns;	Orientation of the public through mass media;
70	43	Woman	Married	Doctorate	Cairo	Other	University hospital;	No	Yes	Other	Yes	PCR	Negative	Strongly disagree	Disagree	Disagree	Strongly disagree	Disagree	Disagree	Disagree	Strongly agree	Disagree	Disagree	Disagree	Disagree	Agree	Agree	Agree	Disagree	Agree	Yes	No	No	No effect	Neighbours	No	No	Health concerns;	Availability of online training/educational sessions;
71	40	Woman	Married	Doctorate	Cairo	Physical Medicine & Rehabilitation	University hospital;	No	No		No			Strongly agree	Disagree	Disagree	Disagree	Agree	Disagree	Agree	Agree	Disagree	Disagree	Disagree	Agree	Disagree	Agree	Agree	Agree	Disagree	Yes	No	Yes	Increased the stigma	Other	No	No	Financial concerns;Health concerns;	Provision of protective equipment;Orientation of the public through mass media;
72	50	Woman	Married	Doctorate	Cairo	Psychiatry & Neurology	University hospital;	No	No		No			Agree	Agree	Agree	Disagree	Strongly disagree	Strongly disagree	Agree	Agree	Disagree	Disagree	Disagree	Agree	Agree	Agree	Agree	Agree	Agree	Yes	No	Yes	Increased the stigma	Family	No	No	Health concerns;	Orientation of the public through mass media;
73	46	Woman	Married	Doctorate	Cairo	Pediatrics	University hospital;	No	No		Yes	PCR	Negative	Agree	Agree	Agree	Agree	Agree	Agree	Agree	Agree	Disagree	Disagree	Disagree	Agree	Agree	Agree	Agree	Agree	Agree	Yes	No	Yes	No effect	Neighbours	No	No	Health concerns;	Provision of protective equipment;
74	47	Man	Married	Master	Cairo	Internal Medicine	Other;	Yes	Yes	Triage clinic	Yes	PCR	Negative	Disagree	Disagree	Disagree	Disagree	Disagree	Disagree	Disagree	Agree	Disagree	Disagree	Disagree	Disagree	Disagree	Disagree	Disagree	Disagree	Disagree	No	No	Yes	No effect	Other	No	No	Social concerns;	Provision of protective equipment;
75	46	Woman	Married	Doctorate	Cairo	Clinical Pathology	University hospital;	No	Yes	Other	Yes	PCR	Negative	Strongly disagree	Strongly disagree	Disagree	Disagree	Disagree	Disagree	Disagree	Agree	Disagree	Disagree	Disagree	Disagree	Disagree	Disagree	Disagree	Disagree	Disagree	Yes	No	Yes	Increased the stigma	Other	No	No	Financial concerns;Health concerns;	Provision of protective equipment;Orientation of the public through mass media;
76	44	Woman	Married	Doctorate	Cairo	Other	Other;	No	No		No			Strongly agree	Strongly agree	Strongly agree	Strongly agree	Strongly agree	Strongly agree	Strongly agree	Strongly disagree	Strongly agree	Strongly agree	Strongly agree	Strongly agree	Strongly agree	Strongly agree	Strongly agree	Strongly agree	Strongly agree	Yes	Yes	Yes	Increased the stigma	Neighbours	No	No	Health concerns;Social concerns;	Provision of protective equipment;
77	38	Woman	Married	Doctorate	Other Egyptian governorate	Other	Other;	No	No		No			Strongly disagree	Strongly agree	Disagree	Strongly agree	Strongly agree	Strongly agree	Strongly agree	Strongly agree	Strongly agree	Strongly agree	Strongly agree	Agree	Agree	Strongly agree	Agree	Agree	Agree	Yes	No	Yes	Increased the stigma	Neighbours	No	No	Financial concerns;	Provision of protective equipment;
78	41	Woman	Married	Master	Cairo	Other	Other;	No	No		No			Strongly disagree	Disagree	Strongly disagree	Disagree	Agree	Strongly disagree	Agree	Agree	Strongly Disagree	Strongly Disagree	Strongly Disagree	Strongly agree	Agree	Strongly agree	Strongly agree	Agree	Strongly agree	Yes	No	Yes	Decreased the stigma	Neighbours	No	No	Health concerns;	Orientation of the public through mass media;
79	46	Woman	Married	Master	Cairo	Obstetrics & Gynecology	Public hospital;	No	No		No			Agree	Agree	Agree	Disagree	Agree	Disagree	Strongly agree	Agree	Agree	Disagree	Disagree	Agree	Strongly agree	Agree	Agree	Agree	Agree	Yes	No	Yes	No effect	Neighbours	No	No	Health concerns;	Availability of online training/educational sessions;Provision of protective equipment;
80	45	Man	Married	Master	Cairo	Other	Primary healthcare centre;	No	No		No			Agree	Agree	Agree	Agree	Agree	Agree	Agree	Agree	Agree	Disagree	Disagree	Agree	Disagree	Disagree	Disagree	Disagree	Disagree	Yes	No	Yes	Decreased the stigma	Other	No	No	Health concerns;	Provision of protective equipment;
81	45	Woman	Married	Master	Cairo	Radiology	Public hospital;	No	No		No			Disagree	Disagree	Disagree	Agree	Disagree	Agree	Disagree	Strongly agree	Strongly agree	Agree	Disagree	Agree	Disagree	Agree	Disagree	Agree	Disagree	Yes	No	Yes	Increased the stigma	Co-workers	No	No	Health concerns;	Provision of protective equipment;Orientation of the public through mass media;
82	44	Woman	Married	Doctorate	Cairo	Other	Other;	No	No		No			Agree	Agree	Disagree	Agree	Agree	Disagree	Agree	Disagree	Disagree	Disagree	Disagree	Agree	Agree	Agree	Agree	Agree	Agree	Yes	No	Yes	Increased the stigma	Co-workers	No	No	Health concerns;	Other;
83	57	Woman	Married	Doctorate	Cairo	Psychiatry & Neurology	University hospital;	No	No		Yes	PCR	Negative	Agree	Agree	Agree	Agree	Disagree	Disagree	Agree	Disagree	Disagree	Disagree	Disagree	Disagree	Disagree	Disagree	Disagree	Disagree	Disagree	Yes	No	Yes	Increased the stigma	Other	Yes	No	Health concerns;	Provision of protective equipment;
84	35	Man	Married	Master	Cairo	Other	Primary healthcare centre;Private hospital/clinic;	No	No		No			Disagree	Agree	Disagree	Disagree	Disagree	Disagree	Disagree	Strongly agree	Disagree	Disagree	Disagree	Disagree	Disagree	Disagree	Disagree	Disagree	Disagree	Yes	No	Yes	Increased the stigma	Neighbours	No	Yes	Financial concerns;Health concerns;	Availability of online training/educational sessions;
85	33	Woman	Married	Doctorate	Cairo	Psychiatry & Neurology	University hospital;	No	No		No			Agree	Disagree	Disagree	Disagree	Disagree	Disagree	Agree	Agree	Disagree	Disagree	Disagree	Disagree	Disagree	Disagree	Disagree	Disagree	Disagree	Yes	No	Yes	No effect	Other	No	No	Financial concerns;Health concerns;Social concerns;	Orientation of the public through mass media;
86	50	Man	Married	Doctorate	Cairo	Psychiatry & Neurology	University hospital;	No	No		No			Disagree	Disagree	Disagree	Strongly disagree	Strongly disagree	Strongly disagree	Disagree	Agree	Strongly Disagree	Strongly Disagree	Strongly Disagree	Strongly Disagree	Strongly Disagree	Strongly Disagree	Strongly Disagree	Strongly Disagree	Strongly Disagree	Yes	No	No	Increased the stigma	Other	No	No	Financial concerns;Health concerns;Social concerns;	Availability of online training/educational sessions;Orientation of the public through mass media;
87	39	Woman	Married	Doctorate	Cairo	Other	University hospital;	No	Yes	Other	No			Agree	Agree	Agree	Agree	Disagree	Agree	Agree	Strongly agree	Disagree	Agree	Agree	Agree	Agree	Disagree	Agree	Agree	Disagree	Yes	No	Yes	Increased the stigma	Neighbours	No	No	Financial concerns;Health concerns;Social concerns;	Availability of online training/educational sessions;
88	44	Woman	Not married	Doctorate	Cairo	Psychiatry & Neurology	Private hospital/clinic;University hospital;	No	No		No			Disagree	Disagree	Disagree	Disagree	Disagree	Disagree	Disagree	Strongly agree	Agree	Disagree	Strongly Disagree	Disagree	Disagree	Disagree	Disagree	Disagree	Disagree	Yes	No	Yes	Increased the stigma	Other	No	No	Health concerns;	Provision of protective equipment;Orientation of the public through mass media;
89	51	Man	Married	Master	Cairo	Anesthesiology	Public hospital;	Yes	Yes	Isolation rooms	No			Agree	Agree	Agree	Disagree	Disagree	Disagree	Agree	Agree	Disagree	Disagree	Agree	Agree	Disagree	Disagree	Disagree	Disagree	Disagree	No	Yes	Yes	Increased the stigma	Co-workers	Yes	No	Health concerns;Social concerns;	Availability of online training/educational sessions;
90	46	Woman	Married	Master	Cairo	Dermatology	Private hospital/clinic;	No	No		No			Disagree	Disagree	Disagree	Agree	Disagree	Agree	Agree	Agree	Disagree	Agree	Agree	Agree	Agree	Agree	Agree	Agree	Agree	Yes	Yes	Yes	No effect	Neighbours	No	No	Health concerns;	Availability of online training/educational sessions;Provision of protective equipment;
91	38	Man	Married	Doctorate	Other Egyptian governorate	Psychiatry & Neurology	Public hospital;Private hospital/clinic;	No	No		No			Disagree	Disagree	Disagree	Agree	Agree	Disagree	Strongly disagree	Disagree	Disagree	Disagree	Disagree	Agree	Agree	Agree	Agree	Agree	Disagree	No	No	Yes	Decreased the stigma	Other	No	Yes	Health concerns;	Availability of online training/educational sessions;Provision of protective equipment;Orientation of the public through mass media;Other;
92	48	Woman	Married	Master	Other Egyptian governorate	Clinical Pathology	Public hospital;	No	No		No			Disagree	Strongly disagree	Agree	Agree	Disagree	Disagree	Agree	Agree	Agree	Agree	Agree	Disagree	Disagree	Disagree	Disagree	Disagree	Disagree	Yes	Yes	No	Increased the stigma	Household members	No	No	Health concerns;	Availability of online training/educational sessions;
93	43	Woman	Married	Master	Cairo	Ophthalmology	Private hospital/clinic;	No	No		No			Disagree	Disagree	Disagree	Agree	Agree	Disagree	Agree	Agree	Agree	Agree	Disagree	Agree	Agree	Agree	Agree	Agree	Agree	Yes	No	Yes	Increased the stigma	Other	No	No	Health concerns;	Provision of protective equipment;
94	57	Man	Married	Doctorate	Cairo	Thoracic Surgery	University hospital;	No	No		Yes	PCR	Negative	Disagree	Disagree	Disagree	Disagree	Agree	Disagree	Agree	Agree	Agree	Disagree	Disagree	Agree	Agree	Agree	Agree	Agree	Agree	Yes	No	Yes	Decreased the stigma	Other	No	No	Health concerns;	Orientation of the public through mass media;
95	38	Man	Not married	Doctorate	Other Egyptian governorate	Psychiatry & Neurology	University hospital;	No	Yes	Other	No			Agree	Agree	Disagree	Disagree	Agree	Agree	Agree	Agree	Disagree	Disagree	Disagree	Disagree	Disagree	Agree	Agree	Disagree	Disagree	Yes	No	Yes	Increased the stigma	Other	Yes	No	Financial concerns;Health concerns;	Availability of online training/educational sessions;
96	47	Man	Married	Doctorate	Cairo	Obstetrics & Gynecology	University hospital;	No	Yes	Other	No			Agree	Disagree	Disagree	Disagree	Disagree	Disagree	Disagree	Strongly disagree	Disagree	Disagree	Disagree	Disagree	Disagree	Disagree	Disagree	Disagree	Disagree	No	Yes	No	No effect	Family	No	No	Health concerns;	Provision of protective equipment;
97	39	Man	Not married	Doctorate	Cairo	Thoracic Surgery	University hospital;	No	No		No			Agree	Disagree	Disagree	Disagree	Agree	Disagree	Agree	Disagree	Disagree	Disagree	Disagree	Agree	Disagree	Disagree	Agree	Disagree	Agree	Yes	Yes	Yes	Increased the stigma	Neighbours	No	No	Health concerns;	Provision of protective equipment;
98	43	Woman	Married	Master	Cairo	Pediatrics	Other;	No	No		No			Agree	Agree	Disagree	Agree	Agree	Disagree	Agree	Agree	Disagree	Agree	Disagree	Agree	Disagree	Agree	Agree	Disagree	Agree	Yes	No	Yes	Increased the stigma	Neighbours	No	No	Health concerns;	Provision of protective equipment;
99	47	Man	Married	Doctorate	Cairo	Obstetrics & Gynecology	University hospital;	No	No		No			Disagree	Disagree	Disagree	Strongly disagree	Disagree	Disagree	Disagree	Agree	Disagree	Disagree	Disagree	Disagree	Disagree	Disagree	Disagree	Disagree	Disagree	Yes	Yes	Yes	No effect	Other	No	No	Health concerns;	Other;
100	48	Woman	Married	Doctorate	Cairo	Psychiatry & Neurology	University hospital;	No	No		No			Disagree	Agree	Agree	Disagree	Disagree	Disagree	Agree	Agree	Disagree	Disagree	Disagree	Agree	Disagree	Agree	Agree	Agree	Agree	Yes	No	Yes	Increased the stigma	Neighbours	No	No	Financial concerns;Health concerns;Social concerns;	Availability of online training/educational sessions;Provision of protective equipment;Orientation of the public through mass media;
101	38	Woman	Not married	MBBCh	Cairo	Other	Other;	No	No		Yes	PCR	Negative	Agree	Agree	Disagree	Disagree	Agree	Disagree	Disagree	Agree	Disagree	Disagree	Disagree	Disagree	Disagree	Agree	Agree	Disagree	Disagree	Yes	No	Yes	No effect	Other	No	No	Social concerns;	Availability of online training/educational sessions;Orientation of the public through mass media;
102	46	Woman	Married	Doctorate	Cairo	Psychiatry & Neurology	Private hospital/clinic;	No	No		No			Agree	Agree	Disagree	Agree	Disagree	Disagree	Agree	Agree	Agree	Agree	Disagree	Agree	Disagree	Disagree	Disagree	Disagree	Disagree	Yes	No	Yes	Increased the stigma	Other	No	No	Health concerns;	Availability of online training/educational sessions;
103	38	Woman	Married	Doctorate	Cairo	Psychiatry & Neurology	Other;	Yes	No		Yes	Rapid test/Antibodies	Positive	Agree	Disagree	Disagree	Disagree	Agree	Disagree	Agree	Agree	Disagree	Disagree	Disagree	Agree	Agree	Agree	Disagree	Disagree	Agree	Yes	No	Yes	Increased the stigma	Other	No	No	Health concerns;	Availability of online training/educational sessions;Orientation of the public through mass media;
104	44	Man	Married	Doctorate	Cairo	Psychiatry & Neurology	University hospital;	No	Yes	Triage clinic	No			Strongly disagree	Disagree	Agree	Disagree	Disagree	Strongly disagree	Agree	Strongly agree	Strongly Disagree	Strongly Disagree	Disagree	Disagree	Strongly Disagree	Disagree	Disagree	Disagree	Disagree	Yes	No	Yes	No effect	Other	No	No	Financial concerns;Health concerns;Social concerns;	Provision of protective equipment;
105	45	Woman	Married	Master	Cairo	Dermatology	Other;	No	No		No			Disagree	Disagree	Agree	Disagree	Agree	Agree	Agree	Agree	Disagree	Disagree	Disagree	Agree	Disagree	Agree	Agree	Disagree	Disagree	No	No	Yes	Increased the stigma	Other	No	No	Health concerns;	Other;
106	44	Woman	Married	Doctorate	Cairo	Clinical Pathology	University hospital;	No	Yes	Other	No			Agree	Agree	Strongly agree	Agree	Agree	Agree	Agree	Agree	Strongly Disagree	Disagree	Disagree	Agree	Agree	Agree	Agree	Agree	Agree	Yes	No	Yes	No effect	Family	No	No	Health concerns;	Orientation of the public through mass media;
107	46	Woman	Married	Doctorate	Cairo	Other	Other;	No	No		No			Disagree	Disagree	Agree	Agree	Agree	Disagree	Disagree	Agree	Agree	Agree	Agree	Agree	Disagree	Disagree	Disagree	Disagree	Agree	No	No	Yes	Increased the stigma	Neighbours	No	No	Health concerns;	Orientation of the public through mass media;
108	44	Woman	Married	Doctorate	Cairo	Chest	University hospital;	Yes	Yes	ICU	Yes	Rapid test/Antibodies	Positive	Strongly agree	Agree	Strongly agree	Strongly agree	Agree	Disagree	Agree	Disagree	Disagree	Disagree	Disagree	Agree	Agree	Disagree	Agree	Agree	Disagree	No	No	Yes	Increased the stigma	Other	No	No	Health concerns;	Provision of protective equipment;
109	39	Woman	Married	Doctorate	Cairo	Psychiatry & Neurology	University hospital;	No	No		No			Strongly disagree	Strongly disagree	Strongly disagree	Strongly disagree	Strongly disagree	Strongly disagree	Strongly disagree	Strongly agree	Strongly Disagree	Strongly Disagree	Strongly Disagree	Strongly Disagree	Strongly Disagree	Strongly Disagree	Strongly Disagree	Strongly Disagree	Strongly Disagree	Yes	No	Yes	Increased the stigma	Other	No	No	Health concerns;	Orientation of the public through mass media;
110	55	Man	Married	Doctorate	Cairo	Psychiatry & Neurology	University hospital;	No	No		No			Agree	Agree	Agree	Agree	Agree	Agree	Agree	Agree	Agree	Agree	Agree	Agree	Agree	Agree	Agree	Agree	Agree	No	No	Yes	Increased the stigma	Neighbours	No	No	Health concerns;	Orientation of the public through mass media;
111	40	Man	Married	Doctorate	Cairo	Internal Medicine	University hospital;	Yes	Yes	Triage clinic	No			Strongly disagree	Disagree	Agree	Strongly disagree	Strongly disagree	Strongly disagree	Disagree	Strongly disagree	Disagree	Disagree	Disagree	Disagree	Disagree	Disagree	Disagree	Disagree	Disagree	Yes	No	Yes	Increased the stigma	Other	No	No	Health concerns;	Provision of protective equipment;
112	46	Woman	Married	Doctorate	Cairo	Psychiatry & Neurology	University hospital;	No	No		No			Disagree	Disagree	Agree	Disagree	Disagree	Disagree	Agree	Strongly agree	Agree	Agree	Agree	Agree	Disagree	Disagree	Disagree	Agree	Agree	Yes	No	Yes	Increased the stigma	Family	No	No	Health concerns;	Provision of protective equipment;
113	34	Woman	Not married	Master	Cairo	Other	Private hospital/clinic;	No	Yes	Other	Yes	PCR	Negative	Disagree	Agree	Agree	Disagree	Disagree	Disagree	Agree	Agree	Disagree	Disagree	Disagree	Disagree	Disagree	Disagree	Disagree	Disagree	Disagree	Yes	No	Yes	Increased the stigma	Other	Yes	No	Health concerns;	Orientation of the public through mass media;
114	41	Woman	Married	Doctorate	Cairo	Other	Private hospital/clinic;	No	Yes	Other	No			Agree	Agree	Disagree	Agree	Agree	Agree	Agree	Disagree	Disagree	Agree	Disagree	Agree	Agree	Agree	Agree	Agree	Agree	Yes	No	Yes	Increased the stigma	Neighbours	No	No	Social concerns;	Provision of protective equipment;
115	49	Man	Married	Doctorate	Cairo	Plastic Surgery	University hospital;	No	No		No			Agree	Disagree	Disagree	Strongly disagree	Agree	Disagree	Disagree	Agree	Agree	Disagree	Disagree	Strongly Disagree	Strongly Disagree	Agree	Disagree	Disagree	Agree	Yes	No	No	No effect	Other	No	No	Financial concerns;Health concerns;	Availability of online training/educational sessions;Orientation of the public through mass media;
116	43	Woman	Married	Doctorate	Cairo	Other	Other;	No	No		No			Agree	Agree	Disagree	Agree	Agree	Agree	Agree	Disagree	Agree	Agree	Agree	Agree	Agree	Agree	Agree	Agree	Agree	No	Yes	Yes	Increased the stigma	Neighbours	No	No	Financial concerns;Health concerns;Social concerns;	Orientation of the public through mass media;
117	56	Woman	Married	Master	Cairo	Other	Other;	No	No		No			Agree	Agree	Agree	Agree	Agree	Agree	Agree	Strongly agree	Strongly agree	Strongly Disagree	Strongly Disagree	Agree	Agree	Strongly agree	Strongly agree	Strongly Disagree	Agree	Yes	No	Yes	Increased the stigma	Co-workers	No	No	Financial concerns;	Orientation of the public through mass media;
118	57	Woman	Married	MBBCh	Other Egyptian governorate	Other	University hospital;	No	No		No			Strongly agree	Strongly agree	Strongly disagree	Disagree	Strongly disagree	Strongly disagree	Agree	Strongly agree	Strongly agree	Agree	Strongly Disagree	Agree	Agree	Agree	Agree	Agree	Agree	Yes	No	No	Decreased the stigma	Family	No	No	Health concerns;	Provision of protective equipment;
119	56	Woman	Married	Doctorate	Other Egyptian governorate	Psychiatry & Neurology	University hospital;	No	No		No			Disagree	Disagree	Disagree	Disagree	Agree	Agree	Strongly agree	Agree	Agree	Agree	Agree	Agree	Disagree	Agree	Agree	Disagree	Agree	Yes	No	Yes	No effect	Co-workers	No	No	Health concerns;	Availability of online training/educational sessions;
120	56	Woman	Married	Doctorate	Other Egyptian governorate	Psychiatry & Neurology	University hospital;	No	No		No			Disagree	Disagree	Disagree	Disagree	Agree	Agree	Strongly agree	Agree	Agree	Agree	Agree	Agree	Disagree	Agree	Agree	Disagree	Agree	Yes	No	Yes	No effect	Co-workers	No	No	Health concerns;	Availability of online training/educational sessions;
121	56	Woman	Married	Doctorate	Other Egyptian governorate	Psychiatry & Neurology	University hospital;	No	No		No			Disagree	Disagree	Disagree	Disagree	Agree	Agree	Strongly agree	Agree	Agree	Agree	Agree	Agree	Disagree	Agree	Agree	Disagree	Agree	Yes	No	Yes	No effect	Co-workers	No	No	Health concerns;	Availability of online training/educational sessions;
122	56	Woman	Married	Doctorate	Other Egyptian governorate	Psychiatry & Neurology	University hospital;	No	No		No			Disagree	Disagree	Disagree	Disagree	Agree	Agree	Strongly agree	Agree	Agree	Agree	Agree	Agree	Disagree	Agree	Agree	Disagree	Agree	Yes	No	Yes	No effect	Co-workers	No	No	Health concerns;	Availability of online training/educational sessions;
123	43	Woman	Married	Master	Cairo	Pediatrics	Public hospital;	No	No		No			Agree	Agree	Disagree	Disagree	Agree	Agree	Strongly agree	Agree	Agree	Agree	Disagree	Agree	Agree	Agree	Agree	Agree	Agree	Yes	No	No	Increased the stigma	Neighbours	No	No	Health concerns;	Availability of online training/educational sessions;Provision of protective equipment;Orientation of the public through mass media;
124	40	Woman	Married	Master	Cairo	Dermatology	Other;	No	No		No			Agree	Agree	Strongly agree	Agree	Disagree	Disagree	Agree	Disagree	Agree	Agree	Agree	Disagree	Disagree	Agree	Disagree	Disagree	Disagree	Yes	Yes	Yes	Increased the stigma	Neighbours	No	No	Health concerns;	Provision of protective equipment;
125	65	Man	Married	Doctorate	Cairo	Anesthesiology	University hospital;	No	No		No			Disagree	Disagree	Disagree	Agree	Agree	Disagree	Disagree	Agree	Disagree	Disagree	Disagree	Agree	Agree	Agree	Disagree	Agree	Disagree	Yes	No	Yes	Increased the stigma	Family	No	No	Health concerns;	Orientation of the public through mass media;
126	32	Woman	Not married	Doctorate	Cairo	Allergy & Immunology	Private hospital/clinic;	Yes	Yes	Isolation rooms	Yes	PCR	Negative	Disagree	Agree	Disagree	Strongly disagree	Disagree	Disagree	Agree	Strongly agree	Agree	Disagree	Strongly Disagree	Disagree	Disagree	Agree	Agree	Agree	Agree	No	No	Yes	Increased the stigma	Co-workers	No	No	Financial concerns;Health concerns;Social concerns;	Provision of protective equipment;
127	42	Woman	Married	Master	Cairo	Psychiatry & Neurology	Private hospital/clinic;	No	No		No			Agree	Agree	Disagree	Disagree	Strongly disagree	Agree	Agree	Disagree	Disagree	Agree	Disagree	Disagree	Disagree	Agree	Agree	Disagree	Agree	Yes	No	Yes	Increased the stigma	Other	No	No	Health concerns;	Availability of online training/educational sessions;Orientation of the public through mass media;
128	37	Woman	Married	Master	Other Egyptian governorate	Pediatrics	Public hospital;	No	No		No			Strongly agree	Strongly agree	Strongly agree	Strongly agree	Agree	Agree	Strongly agree	Strongly disagree	Agree	Strongly agree	Strongly agree	Strongly agree	Strongly agree	Strongly agree	Strongly agree	Strongly agree	Strongly agree	Yes	Yes	Yes	Increased the stigma	Family	No	No	Health concerns;	Availability of online training/educational sessions;
129	53	Woman	Not married	Doctorate	Cairo	Psychiatry & Neurology	University hospital;	No	No		No			Disagree	Disagree	Disagree	Disagree	Disagree	Disagree	Disagree	Agree	Agree	Disagree	Disagree	Disagree	Strongly Disagree	Disagree	Disagree	Disagree	Disagree	Yes	No	Yes	Increased the stigma	Other	No	No	Health concerns;	Provision of protective equipment;
130	40	Man	Married	Doctorate	Cairo	Psychiatry & Neurology	University hospital;	No	Yes	Other	No			Disagree	Agree	Strongly agree	Disagree	Agree	Agree	Agree	Agree	Agree	Disagree	Disagree	Agree	Disagree	Agree	Agree	Disagree	Agree	Yes	No	Yes	Increased the stigma	Other	No	No	Health concerns;	Availability of online training/educational sessions;
131	59	Woman	Not married	Doctorate	Cairo	Pediatrics	University hospital;	No	No		No			Strongly disagree	Strongly disagree	Strongly disagree	Strongly disagree	Disagree	Disagree	Disagree	Agree	Disagree	Disagree	Disagree	Disagree	Disagree	Disagree	Disagree	Disagree	Disagree	Yes	No	No	No effect	Other	No	No	Health concerns;	Orientation of the public through mass media;
132	53	Woman	Married	Doctorate	Cairo	Pediatrics	University hospital;	No	No		No			Disagree	Agree	Strongly disagree	Strongly disagree	Strongly disagree	Agree	Disagree	Strongly agree	Agree	Disagree	Disagree	Disagree	Disagree	Disagree	Disagree	Disagree	Disagree	Yes	No	Yes	Increased the stigma	Neighbours	No	No	Health concerns;	Provision of protective equipment;
133	46	Woman	Married	Master	Cairo	Internal Medicine	Other;	No	No		No			Disagree	Disagree	Disagree	Disagree	Disagree	Disagree	Disagree	Agree	Disagree	Disagree	Strongly Disagree	Disagree	Strongly Disagree	Disagree	Disagree	Disagree	Disagree	Yes	No	Yes	No effect	Neighbours	No	No	Health concerns;	Orientation of the public through mass media;
134	43	Woman	Married	Doctorate	Cairo	Other	Other;	No	No		No			Disagree	Disagree	Disagree	Agree	Agree	Agree	Agree	Disagree	Disagree	Agree	Agree	Agree	Disagree	Agree	Disagree	Agree	Disagree	Yes	No	Yes	Decreased the stigma	Other	Yes	No	Health concerns;	Availability of online training/educational sessions;
135	44	Woman	Married	Doctorate	Cairo	Other	University hospital;	No	No		No			Disagree	Disagree	Disagree	Disagree	Disagree	Agree	Disagree	Agree	Disagree	Disagree	Disagree	Disagree	Disagree	Agree	Disagree	Disagree	Disagree	No	No	Yes	No effect	Other	No	No	Health concerns;	Orientation of the public through mass media;
136	44	Woman	Married	Doctorate	Cairo	Pediatrics	Other;	No	No		No			Agree	Agree	Disagree	Agree	Disagree	Disagree	Agree	Disagree	Disagree	Agree	Disagree	Agree	Agree	Disagree	Agree	Agree	Agree	No	No	Yes	Increased the stigma	Neighbours	No	No	Health concerns;	Availability of online training/educational sessions;Provision of protective equipment;Orientation of the public through mass media;
137	44	Woman	Married	Doctorate	Cairo	Radiology	Isolation hospital ;	Yes	No		No			Agree	Agree	Disagree	Agree	Disagree	Strongly agree	Strongly disagree	Disagree	Strongly agree	Agree	Agree	Agree	Agree	Agree	Agree	Agree	Agree	Yes	No	Yes	Decreased the stigma	Other	No	No	Health concerns;	Availability of online training/educational sessions;
138	49	Woman	Married	Doctorate	Cairo	Other	Other;	No	No		Yes	Rapid test/Antibodies	Negative	Strongly agree	Strongly disagree	Strongly disagree	Agree	Strongly disagree	Agree	Agree	Strongly disagree	Strongly Disagree	Disagree	Disagree	Disagree	Strongly Disagree	Agree	Disagree	Disagree	Agree	Yes	No	Yes	No effect	Family	Yes	No	Health concerns;	Orientation of the public through mass media;
139	33	Man	Married	Doctorate	Cairo	Thoracic Surgery	University hospital;	No	Yes	Other	Yes	PCR	Negative	Strongly disagree	Strongly disagree	Agree	Disagree	Disagree	Disagree	Disagree	Agree	Disagree	Disagree	Disagree	Disagree	Agree	Disagree	Strongly Disagree	Disagree	Disagree	Yes	No	No	No effect	Other	No	No	Health concerns;	Provision of protective equipment;
140	47	Man	Married	Master	Cairo	Dermatology	Private hospital/clinic;	No	No		No			Disagree	Agree	Disagree	Disagree	Disagree	Disagree	Agree	Agree	Disagree	Disagree	Agree	Agree	Disagree	Disagree	Agree	Agree	Disagree	Yes	Yes	Yes	Increased the stigma	Family	No	Yes	Health concerns;	Orientation of the public through mass media;
141	49	Man	Married	Doctorate	Cairo	Pediatrics	Private hospital/clinic;University hospital;	Yes	Yes	Other	Yes	PCR	Positive	Disagree	Disagree	Strongly disagree	Agree	Strongly disagree	Strongly disagree	Disagree	Strongly agree	Strongly Disagree	Strongly Disagree	Strongly Disagree	Strongly Disagree	Strongly Disagree	Strongly Disagree	Strongly Disagree	Strongly Disagree	Strongly Disagree	Yes	Yes	Yes	Increased the stigma	Other	No	No	Financial concerns;Health concerns;	Availability of online training/educational sessions;Provision of protective equipment;Orientation of the public through mass media;
142	44	Man	Married	Doctorate	Cairo	Radiology	Isolation hospital ;	No	Yes	Other	No			Disagree	Disagree	Strongly disagree	Agree	Agree	Disagree	Disagree	Agree	Strongly Disagree	Disagree	Strongly Disagree	Disagree	Disagree	Disagree	Disagree	Disagree	Disagree	Yes	No	No	Increased the stigma	Other	No	No	Health concerns;	Provision of protective equipment;
143	41	Woman	Married	Doctorate	Other Egyptian governorate	Pediatrics	University hospital;	No	Yes	Other	No			Agree	Agree	Disagree	Agree	Agree	Agree	Agree	Disagree	Disagree	Disagree	Disagree	Agree	Agree	Agree	Agree	Disagree	Disagree	Yes	Yes	Yes	No effect	Neighbours	No	Yes	Health concerns;Social concerns;	Provision of protective equipment;
144	43	Man	Married	Doctorate	Cairo	Thoracic Surgery	University hospital;	No	Yes	Other	No			Agree	Agree	Disagree	Agree	Agree	Agree	Agree	Disagree	Disagree	Disagree	Disagree	Disagree	Disagree	Agree	Disagree	Disagree	Agree	Yes	No	No	Increased the stigma	Other	No	No	Financial concerns;	Orientation of the public through mass media;
145	47	Woman	Married	Doctorate	Cairo	Radiology	Public hospital;	Yes	Yes	Other	No			Disagree	Disagree	Agree	Disagree	Disagree	Disagree	Agree	Agree	Disagree	Disagree	Disagree	Disagree	Agree	Agree	Disagree	Disagree	Disagree	Yes	No	Yes	No effect	Other	No	No	Other;	Provision of protective equipment;
146	39	Man	Married	Doctorate	Cairo	Psychiatry & Neurology	University hospital;	No	No		No			Strongly disagree	Disagree	Disagree	Strongly disagree	Strongly disagree	Strongly disagree	Agree	Strongly agree	Strongly Disagree	Strongly Disagree	Strongly Disagree	Strongly Disagree	Strongly Disagree	Strongly Disagree	Strongly Disagree	Strongly Disagree	Strongly Disagree	Yes	No	Yes	Decreased the stigma	Other	No	No	Health concerns;	Availability of online training/educational sessions;
147	40	Woman	Married	Doctorate	Cairo	Pediatrics	University hospital;	No	Yes	Triage clinic	No			Strongly agree	Agree	Agree	Agree	Agree	Agree	Agree	Agree	Agree	Agree	Disagree	Agree	Agree	Disagree	Disagree	Disagree	Disagree	Yes	No	Yes	Increased the stigma	Family	No	No	Health concerns;	Availability of online training/educational sessions;
148	47	Man	Married	Doctorate	Cairo	Dermatology	Other;	No	No		No			Agree	Agree	Agree	Agree	Agree	Disagree	Agree	Disagree	Strongly agree	Agree	Agree	Agree	Disagree	Disagree	Disagree	Disagree	Agree	Yes	No	Yes	Increased the stigma	Neighbours	No	No	Health concerns;	Provision of protective equipment;
149	31	Woman	Married	Master	Other Egyptian governorate	Psychiatry & Neurology	Other;	Yes	No		Yes	Rapid test/Antibodies	Negative	Agree	Agree	Agree	Disagree	Disagree	Disagree	Strongly agree	Strongly agree	Agree	Agree	Disagree	Strongly Disagree	Disagree	Strongly Disagree	Strongly Disagree	Strongly Disagree	Disagree	Yes	No	Yes	Decreased the stigma	Other	No	No	Health concerns;	Other;
150	50	Man	Married	MBBCh	Cairo	Urology	Public hospital;Private hospital/clinic;	No	No		No			Disagree	Disagree	Disagree	Strongly disagree	Disagree	Disagree	Disagree	Agree	Disagree	Strongly Disagree	Strongly Disagree	Disagree	Disagree	Disagree	Strongly Disagree	Disagree	Disagree	Yes	No	No	No effect	Neighbours	No	No	Financial concerns;Health concerns;	Other;
151	49	Woman	Married	Master	Cairo	Clinical Pathology	Other;	No	No		Yes	PCR	Negative	Agree	Agree	Disagree	Agree	Agree	Strongly agree	Agree	Agree	Agree	Agree	Disagree	Agree	Agree	Agree	Agree	Agree	Disagree	Yes	No	Yes	Increased the stigma	Co-workers	No	Yes	Health concerns;	Provision of protective equipment;
152	37	Woman	Not married	Doctorate	Other Egyptian governorate	Anesthesiology	Private hospital/clinic;University hospital;	No	No		Yes	PCR	Negative	Disagree	Agree	Agree	Agree	Agree	Agree	Strongly agree	Disagree	Disagree	Disagree	Disagree	Strongly agree	Agree	Strongly agree	Strongly agree	Agree	Agree	Yes	No	Yes	Increased the stigma	Neighbours	No	No	Financial concerns;Health concerns;	Availability of online training/educational sessions;
153	38	Man	Married	Doctorate	Cairo	Anesthesiology	Private hospital/clinic;University hospital;	No	No		Yes	PCR	Negative	Strongly disagree	Strongly disagree	Agree	Agree	Agree	Strongly disagree	Agree	Agree	Strongly Disagree	Strongly Disagree	Strongly Disagree	Agree	Agree	Disagree	Agree	Agree	Agree	Yes	No	Yes	Increased the stigma	Other	No	No	Financial concerns;Health concerns;Social concerns;	Provision of protective equipment;Orientation of the public through mass media;
154	42	Man	Married	Doctorate	Cairo	Thoracic Surgery	University hospital;	No	No		No			Agree	Agree	Agree	Agree	Agree	Agree	Agree	Disagree	Agree	Agree	Agree	Agree	Agree	Agree	Agree	Agree	Agree	Yes	No	Yes	Increased the stigma	Co-workers	No	No	Social concerns;	Orientation of the public through mass media;
155	60	Man	Married	Doctorate	Cairo	Pediatrics	Private hospital/clinic;University hospital;	Yes	Yes	Isolation rooms	Yes	Rapid test/Antibodies	Negative	Strongly disagree	Disagree	Agree	Strongly disagree	Disagree	Strongly disagree	Disagree	Strongly disagree	Strongly Disagree	Strongly Disagree	Disagree	Disagree	Disagree	Strongly Disagree	Strongly Disagree	Strongly Disagree	Strongly Disagree	Yes	No	Yes	Increased the stigma	Family	No	No	Health concerns;	Provision of protective equipment;Orientation of the public through mass media;
156	42	Woman	Married	Master	Cairo	Obstetrics & Gynecology	Public hospital;	Yes	Yes	Triage clinic	No			Disagree	Disagree	Agree	Agree	Agree	Agree	Agree	Agree	Disagree	Disagree	Disagree	Agree	Agree	Agree	Disagree	Disagree	Agree	Yes	No	Yes	Increased the stigma	Co-workers	No	No	Social concerns;	Availability of online training/educational sessions;Provision of protective equipment;Orientation of the public through mass media;
157	44	Woman	Married	Doctorate	Other Egyptian governorate	Pediatrics	University hospital;	No	No		No			Disagree	Disagree	Agree	Disagree	Agree	Agree	Agree	Agree	Disagree	Disagree	Strongly Disagree	Agree	Agree	Agree	Disagree	Disagree	Disagree	Yes	No	Yes	Increased the stigma	Neighbours	No	Yes	Financial concerns;Health concerns;Social concerns;	Availability of online training/educational sessions;Provision of protective equipment;
158	28	Woman	Not married	Master	Cairo	Other	Private hospital/clinic;	Yes	Yes	ICU	No			Strongly disagree	Disagree	Disagree	Disagree	Agree	Agree	Agree	Strongly agree	Agree	Agree	Strongly Disagree	Agree	Disagree	Agree	Disagree	Disagree	Agree	Yes	Yes	No	Increased the stigma	Other	No	No	Social concerns;	Provision of protective equipment;
159	26	Man	Not married	MBBCh	Other Egyptian governorate	Other	Other;	No	Yes	Other	No			Disagree	Disagree	Disagree	Agree	Agree	Disagree	Agree	Agree	Strongly Disagree	Disagree	Disagree	Agree	Agree	Agree	Agree	Agree	Agree	Yes	No	Yes	Decreased the stigma	Other	No	Yes	Health concerns;	Orientation of the public through mass media;
160	52	Woman	Married	Diploma	Cairo	Obstetrics & Gynecology	Private hospital/clinic;	No	No		No			Agree	Agree	Agree	Agree	Agree	Disagree	Strongly disagree	Disagree	Agree	Agree	Disagree	Disagree	Agree	Disagree	Disagree	Disagree	Disagree	Yes	No	Yes	No effect	Other	No	No	Social concerns;	Availability of online training/educational sessions;
161	26	Man	Not married	MBBCh	Other Egyptian governorate	Other	Other;	No	Yes	Other	No			Agree	Disagree	Disagree	Agree	Disagree	Disagree	Agree	Strongly agree	Strongly Disagree	Strongly Disagree	Strongly Disagree	Disagree	Disagree	Disagree	Disagree	Disagree	Disagree	Yes	Yes	No	Increased the stigma	Neighbours	No	Yes	Health concerns;	Orientation of the public through mass media;
162	42	Woman	Married	Doctorate	Cairo	Anesthesiology	University hospital;	No	Yes	Other	No			Agree	Agree	Strongly agree	Disagree	Agree	Disagree	Agree	Disagree	Agree	Disagree	Agree	Agree	Disagree	Agree	Agree	Agree	Agree	Yes	No	Yes	Increased the stigma	Neighbours	No	No	Health concerns;	Availability of online training/educational sessions;
163	25	Man	Not married	MBBCh	Cairo	Other	University hospital;	No	Yes	Other	Yes	PCR	Negative	Disagree	Agree	Disagree	Disagree	Agree	Disagree	Agree	Agree	Disagree	Disagree	Disagree	Agree	Agree	Disagree	Agree	Disagree	Agree	Yes	No	Yes	No effect	Other	No	No	Health concerns;	Availability of online training/educational sessions;
164	35	Man	Not married	Doctorate	Cairo	Surgery	University hospital;	Yes	Yes	Other	No			Strongly disagree	Strongly disagree	Agree	Strongly disagree	Strongly disagree	Strongly disagree	Disagree	Strongly agree	Strongly Disagree	Strongly Disagree	Strongly Disagree	Disagree	Disagree	Strongly Disagree	Strongly Disagree	Strongly Disagree	Strongly Disagree	Yes	No	Yes	No effect	Other	No	No	Financial concerns;Health concerns;Social concerns;	Provision of protective equipment;Other;
165	55	Woman	Married	Master	Cairo	Obstetrics & Gynecology	Other;	No	No		No			Agree	Agree	Agree	Disagree	Agree	Agree	Agree	Agree	Disagree	Disagree	Disagree	Disagree	Agree	Disagree	Disagree	Disagree	Disagree	Yes	No	Yes	No effect	Other	No	No	Health concerns;	Availability of online training/educational sessions;
166	26	Woman	Not married	MBBCh	Cairo	Other	Public hospital;	No	Yes	Other	No			Agree	Agree	Strongly disagree	Strongly agree	Strongly agree	Strongly agree	Strongly agree	Agree	Agree	Disagree	Disagree	Strongly agree	Agree	Agree	Agree	Disagree	Agree	Yes	No	Yes	No effect	Family	Yes	Yes	Health concerns;	Availability of online training/educational sessions;Provision of protective equipment;Orientation of the public through mass media;
167	26	Man	Not married	Master	Cairo	Emergency Medicine	Private hospital/clinic;	Yes	Yes	ICU	No			Disagree	Disagree	Agree	Disagree	Disagree	Disagree	Agree	Agree	Disagree	Disagree	Disagree	Agree	Disagree	Disagree	Disagree	Disagree	Disagree	Yes	No	Yes	Increased the stigma	Other	No	Yes	Health concerns;	Provision of protective equipment;Orientation of the public through mass media;
168	36	Woman	Not married	Doctorate	Cairo	Internal Medicine	Private hospital/clinic;University hospital;	Yes	Yes	Other	Yes	PCR	Negative	Disagree	Disagree	Disagree	Agree	Disagree	Agree	Agree	Agree	Disagree	Disagree	Disagree	Disagree	Disagree	Disagree	Disagree	Disagree	Disagree	Yes	No	Yes	Increased the stigma	Other	No	No	Health concerns;	Other;
169	39	Woman	Married	MBBCh	Cairo	Other	Other;	No	No		No			Agree	Agree	Strongly agree	Agree	Agree	Disagree	Agree	Disagree	Agree	Agree	Disagree	Disagree	Disagree	Disagree	Disagree	Agree	Agree	Yes	No	Yes	Increased the stigma	Other	No	Yes	Health concerns;	Provision of protective equipment;Orientation of the public through mass media;
170	33	Woman	Not married	Master	Cairo	Pediatrics	Private hospital/clinic;	Yes	Yes	ICU	No			Agree	Agree	Strongly agree	Disagree	Disagree	Disagree	Agree	Agree	Disagree	Disagree	Disagree	Agree	Strongly Disagree	Disagree	Disagree	Disagree	Disagree	Yes	Yes	Yes	Increased the stigma	Other	No	No	Social concerns;	Orientation of the public through mass media;
171	25	Woman	Not married	Doctorate	Cairo	Other	Private hospital/clinic;	Yes	Yes	Isolation rooms	Yes	PCR	Positive	Agree	Agree	Strongly agree	Strongly agree	Strongly agree	Strongly disagree	Strongly disagree	Strongly disagree	Disagree	Strongly Disagree	Strongly Disagree	Strongly Disagree	Strongly Disagree	Strongly Disagree	Strongly agree	Disagree	Strongly Disagree	Yes	No	Yes	Increased the stigma	Household members	Yes	No	Health concerns;	Provision of protective equipment;
172	38	Man	Married	Doctorate	Cairo	Radiology	Private hospital/clinic;	No	Yes	Other	No			Disagree	Disagree	Disagree	Disagree	Disagree	Disagree	Disagree	Agree	Disagree	Disagree	Disagree	Disagree	Disagree	Disagree	Disagree	Disagree	Disagree	Yes	No	No	No effect	Other	No	No	Financial concerns;Health concerns;	Orientation of the public through mass media;
173	48	Woman	Married	Diploma	Cairo	Obstetrics & Gynecology	Primary healthcare centre;	No	No		No			Agree	Agree	Disagree	Agree	Agree	Strongly disagree	Disagree	Agree	Strongly Disagree	Strongly Disagree	Strongly Disagree	Agree	Agree	Agree	Agree	Agree	Agree	Yes	No	Yes	Decreased the stigma	Neighbours	No	No	Financial concerns;Health concerns;Social concerns;	Availability of online training/educational sessions;Provision of protective equipment;Orientation of the public through mass media;
174	35	Woman	Not married	Master	Cairo	Pediatrics	Public hospital;	Yes	Yes	Triage clinic	No			Disagree	Disagree	Disagree	Disagree	Agree	Disagree	Disagree	Agree	Disagree	Disagree	Disagree	Disagree	Disagree	Disagree	Agree	Disagree	Disagree	Yes	No	Yes	Increased the stigma	Other	No	No	Health concerns;	Provision of protective equipment;
175	25	Man	Married	Diploma	Cairo	Ophthalmology	Public hospital;Private hospital/clinic;	Yes	Yes	Triage clinic	Yes	PCR	Negative	Strongly disagree	Agree	Agree	Agree	Agree	Agree	Agree	Disagree	Agree	Disagree	Disagree	Disagree	Disagree	Agree	Disagree	Agree	Agree	Yes	No	Yes	No effect	Neighbours	No	No	Health concerns;	Availability of online training/educational sessions;Provision of protective equipment;Orientation of the public through mass media;
176	40	Woman	Married	Doctorate	Other Egyptian governorate	Other	Other;	No	No		No			Disagree	Disagree	Agree	Disagree	Agree	Disagree	Agree	Disagree	Disagree	Disagree	Strongly Disagree	Disagree	Strongly Disagree	Disagree	Disagree	Disagree	Disagree	Yes	No	Yes	Increased the stigma	Neighbours	No	No	Financial concerns;Health concerns;	Availability of online training/educational sessions;Provision of protective equipment;Orientation of the public through mass media;
177	57	Man	Married	Doctorate	Other Egyptian governorate	Other	University hospital;	No	Yes	Triage clinic	No			Agree	Agree	Agree	Agree	Agree	Agree	Agree	Agree	Disagree	Disagree	Disagree	Agree	Agree	Agree	Agree	Agree	Agree	Yes	Yes	Yes	Increased the stigma	Co-workers	Yes	No	Health concerns;	Availability of online training/educational sessions;Provision of protective equipment;Orientation of the public through mass media;
178	40	Woman	Married	Doctorate	Cairo	Other	Other;	No	No		No			Disagree	Disagree	Agree	Disagree	Strongly disagree	Strongly disagree	Agree	Strongly agree	Disagree	Disagree	Strongly Disagree	Disagree	Strongly Disagree	Strongly Disagree	Strongly Disagree	Strongly Disagree	Disagree	Yes	No	No	No effect	Other	No	Yes	Financial concerns;	Orientation of the public through mass media;
179	60	Man	Married	Doctorate	Other Egyptian governorate	Other	Other;	No	No		No			Disagree	Agree	Disagree	Disagree	Disagree	Disagree	Disagree	Agree	Disagree	Disagree	Disagree	Disagree	Disagree	Disagree	Disagree	Disagree	Disagree	Yes	No	No	Increased the stigma	Other	No	Yes	Health concerns;	Provision of protective equipment;
180	63	Woman	Married	Doctorate	Cairo	Other	Other;	No	No		No			Disagree	Disagree	Disagree	Disagree	Disagree	Disagree	Disagree	Agree	Disagree	Disagree	Disagree	Disagree	Disagree	Disagree	Disagree	Disagree	Disagree	No	Yes	Yes	Decreased the stigma	Family	No	No	Financial concerns;	Orientation of the public through mass media;
181	44	Man	Married	Doctorate	Cairo	Other	Other;	No	No		No			Disagree	Agree	Strongly disagree	Strongly disagree	Disagree	Agree	Agree	Agree	Agree	Agree	Agree	Agree	Agree	Agree	Agree	Disagree	Agree	Yes	No	Yes	Increased the stigma	Co-workers	No	No	Health concerns;	Orientation of the public through mass media;
182	65	Man	Married	Doctorate	Other Egyptian governorate	Other	Other;	No	No		No			Strongly disagree	Strongly disagree	Strongly disagree	Agree	Disagree	Disagree	Disagree	Agree	Disagree	Disagree	Disagree	Disagree	Disagree	Disagree	Disagree	Disagree	Disagree	Yes	Yes	Yes	Increased the stigma	Other	No	No	Health concerns;	Provision of protective equipment;
183	40	Woman	Married	Doctorate	Other Egyptian governorate	Other	University hospital;	No	Yes	Other	No			Strongly disagree	Strongly disagree	Strongly disagree	Strongly disagree	Strongly disagree	Strongly disagree	Strongly disagree	Strongly disagree	Strongly Disagree	Strongly Disagree	Strongly Disagree	Strongly Disagree	Strongly Disagree	Strongly Disagree	Strongly Disagree	Strongly Disagree	Strongly Disagree	Yes	Yes	Yes	No effect	Other	No	No	Health concerns;	Orientation of the public through mass media;
184	33	Man	Married	Master	Other Egyptian governorate	Obstetrics & Gynecology	Public hospital;	Yes	Yes	Isolation rooms	No			Disagree	Strongly agree	Agree	Agree	Agree	Agree	Agree	Disagree	Strongly agree	Strongly agree	Agree	Agree	Agree	Disagree	Agree	Agree	Agree	Yes	Yes	Yes	Increased the stigma	Other	Yes	No	Health concerns;	Other;
185	33	Woman	Married	Master	Cairo	Other	University hospital;	No	No		No			Strongly disagree	Strongly agree	Strongly agree	Strongly agree	Strongly agree	Strongly disagree	Strongly agree	Strongly disagree	Strongly Disagree	Strongly Disagree	Strongly Disagree	Agree	Disagree	Strongly Disagree	Disagree	Strongly Disagree	Strongly Disagree	Yes	No	Yes	Increased the stigma	Other	No	No	Health concerns;	Orientation of the public through mass media;
186	28	Man	Married	MBBCh	Cairo	Internal Medicine	Other;	No	Yes	ICU	No			Disagree	Agree	Agree	Agree	Agree	Agree	Agree	Agree	Agree	Agree	Agree	Agree	Agree	Agree	Agree	Agree	Agree	Yes	No	Yes	Decreased the stigma	Other	Yes	No	Health concerns;Social concerns;	Other;
187	45	Woman	Married	Doctorate	Other Egyptian governorate	Other	Other;	No	No		No			Agree	Strongly disagree	Agree	Agree	Strongly agree	Strongly agree	Agree	Disagree	Disagree	Disagree	Disagree	Agree	Agree	Agree	Strongly agree	Agree	Disagree	Yes	No	Yes	Increased the stigma	Household members	Yes	No	Financial concerns;Health concerns;Social concerns;	Availability of online training/educational sessions;Provision of protective equipment;Orientation of the public through mass media;
188	45	Woman	Married	Master	Cairo	Obstetrics & Gynecology	Private hospital/clinic;	No	No		Yes	PCR	Negative	Strongly agree	Strongly disagree	Disagree	Disagree	Agree	Agree	Agree	Agree	Disagree	Disagree	Disagree	Agree	Agree	Agree	Agree	Agree	Agree	Yes	Yes	Yes	Increased the stigma	Co-workers	Yes	No	Financial concerns;	Orientation of the public through mass media;
189	58	Man	Married	Doctorate	Other Egyptian governorate	Pediatrics	Public hospital;Private hospital/clinic;	Yes	No		No			Strongly disagree	Strongly disagree	Strongly disagree	Strongly disagree	Strongly disagree	Strongly disagree	Strongly disagree	Strongly agree	Strongly Disagree	Strongly Disagree	Strongly Disagree	Strongly Disagree	Strongly Disagree	Strongly Disagree	Strongly Disagree	Strongly Disagree	Strongly Disagree	No	No	Yes	Increased the stigma	Family	Yes	Yes	Health concerns;	Provision of protective equipment;
190	56	Woman	Married	Doctorate	Cairo	Pediatrics	University hospital;	No	Yes	Other	Yes	PCR	Negative	Disagree	Disagree	Disagree	Disagree	Disagree	Disagree	Disagree	Agree	Agree	Agree	Agree	Agree	Agree	Agree	Agree	Agree	Agree	Yes	No	Yes	Decreased the stigma	Co-workers	No	Yes	Financial concerns;Health concerns;Social concerns;	Availability of online training/educational sessions;Orientation of the public through mass media;
191	56	Woman	Married	Doctorate	Cairo	Pediatrics	University hospital;	No	Yes	Other	Yes	PCR	Negative	Disagree	Disagree	Disagree	Disagree	Disagree	Disagree	Disagree	Agree	Agree	Agree	Agree	Agree	Agree	Agree	Agree	Agree	Agree	Yes	No	Yes	Decreased the stigma	Co-workers	No	Yes	Financial concerns;Health concerns;Social concerns;	Availability of online training/educational sessions;Orientation of the public through mass media;
192	48	Woman	Married	Doctorate	Cairo	Other	Private hospital/clinic;Isolation hospital ;	Yes	Yes	Other	Yes	Rapid test/Antibodies	Negative	Agree	Agree	Disagree	Agree	Agree	Disagree	Agree	Agree	Agree	Agree	Agree	Disagree	Disagree	Disagree	Disagree	Disagree	Disagree	Yes	No	Yes	Increased the stigma	Other	No	Yes	Health concerns;	Orientation of the public through mass media;Other;
193	52	Man	Married	Master	Other Egyptian governorate	Other	Fever hospital;	Yes	Yes	Isolation rooms	Yes	PCR	Negative	Agree	Agree	Agree	Disagree	Agree	Agree	Agree	Agree	Strongly agree	Agree	Agree	Agree	Strongly agree	Agree	Agree	Agree	Strongly agree	Yes	Yes	Yes	Increased the stigma	Neighbours	No	No	Financial concerns;	Provision of protective equipment;
194	53	Woman	Married	Diploma	Cairo	Obstetrics & Gynecology	Public hospital;Other;	No	No		Yes	Rapid test/Antibodies	Negative	Agree	Agree	Agree	Agree	Agree	Disagree	Strongly agree	Agree	Agree	Agree	Disagree	Agree	Agree	Agree	Agree	Disagree	Agree	Yes	No	Yes	Increased the stigma	Other	No	No	Health concerns;	Other;
195	31	Woman	Not married	Master	Other Egyptian governorate	Obstetrics & Gynecology	Public hospital;Private hospital/clinic;	No	Yes	Other	No			Strongly agree	Disagree	Disagree	Disagree	Disagree	Agree	Disagree	Disagree	Agree	Disagree	Disagree	Disagree	Disagree	Strongly agree	Disagree	Agree	Disagree	Yes	No	Yes	No effect	Family	Yes	No	Social concerns;	Availability of online training/educational sessions;
196	48	Man	Married	Doctorate	Cairo	Orthopaedic Surgery	Private hospital/clinic;University hospital;	No	Yes	Other	Yes	PCR	Negative	Agree	Agree	Disagree	Disagree	Agree	Agree	Disagree	Strongly disagree	Disagree	Disagree	Strongly Disagree	Disagree	Disagree	Disagree	Disagree	Agree	Disagree	Yes	No	Yes	Increased the stigma	Other	No	No	Health concerns;	Provision of protective equipment;
197	56	Woman	Married	Doctorate	Cairo	Pediatrics	University hospital;	Yes	No		Yes	PCR	Negative	Agree	Disagree	Agree	Agree	Disagree	Disagree	Disagree	Agree	Disagree	Disagree	Disagree	Disagree	Disagree	Disagree	Disagree	Disagree	Disagree	Yes	No	Yes	Increased the stigma	Other	No	No	Health concerns;	Provision of protective equipment;
198	51	Woman	Married	Doctorate	Cairo	Anesthesiology	Other;	No	No		No			Disagree	Agree	Disagree	Disagree	Agree	Disagree	Agree	Disagree	Agree	Disagree	Disagree	Disagree	Disagree	Agree	Agree	Agree	Disagree	Yes	No	Yes	Increased the stigma	Other	No	No	Health concerns;	Availability of online training/educational sessions;Provision of protective equipment;Orientation of the public through mass media;
199	40	Man	Married	Diploma	Other Egyptian governorate	Obstetrics & Gynecology	Private hospital/clinic;	No	No		No			Agree	Agree	Agree	Agree	Agree	Agree	Agree	Disagree	Agree	Agree	Agree	Agree	Agree	Agree	Agree	Agree	Agree	Yes	No	No	No effect	Family	No	No	Health concerns;	Availability of online training/educational sessions;
200	57	Woman	Married	Doctorate	Cairo	Other	Other;	No	No		No			Agree	Disagree	Strongly disagree	Disagree	Disagree	Disagree	Disagree	Agree	Strongly Disagree	Strongly Disagree	Strongly Disagree	Strongly Disagree	Strongly Disagree	Strongly Disagree	Strongly Disagree	Strongly Disagree	Strongly Disagree	Yes	No	Yes	Increased the stigma	Other	No	No	Health concerns;	Orientation of the public through mass media;
201	31	Man	Married	Master	Cairo	Psychiatry & Neurology	University hospital;	Yes	No		Yes	Rapid test/Antibodies	Negative	Agree	Agree	Agree	Agree	Agree	Disagree	Disagree	Agree	Disagree	Disagree	Disagree	Disagree	Disagree	Disagree	Disagree	Disagree	Disagree	Yes	No	Yes	Increased the stigma	Household members	No	No	Financial concerns;Health concerns;Social concerns;	Availability of online training/educational sessions;
202	50	Woman	Married	Doctorate	Cairo	Pediatrics	Isolation hospital ;	Yes	Yes	ICU	No			Agree	Agree	Agree	Agree	Agree	Agree	Agree	Agree	Agree	Agree	Agree	Agree	Agree	Agree	Agree	Agree	Agree	No	No	Yes	Increased the stigma	Family	No	No	Health concerns;	Provision of protective equipment;
203	29	Woman	Married	Master	Cairo	Other	University hospital;	No	Yes	Other	No			Disagree	Agree	Strongly agree	Disagree	Disagree	Strongly agree	Agree	Agree	Disagree	Disagree	Disagree	Agree	Disagree	Agree	Disagree	Disagree	Disagree	Yes	No	Yes	No effect	Neighbours	No	No	Health concerns;	Orientation of the public through mass media;
204	55	Woman	Married	Doctorate	Cairo	Pediatrics	University hospital;	No	Yes	Other	No			Disagree	Disagree	Disagree	Disagree	Disagree	Disagree	Agree	Agree	Agree	Agree	Agree	Agree	Agree	Agree	Agree	Agree	Agree	Yes	No	Yes	No effect	Neighbours	No	No	Health concerns;	Orientation of the public through mass media;
205	44	Woman	Married	Master	Cairo	Obstetrics & Gynecology	Other;	No	No		No			Strongly disagree	Agree	Strongly disagree	Strongly disagree	Disagree	Disagree	Agree	Strongly agree	Disagree	Strongly Disagree	Strongly Disagree	Strongly Disagree	Disagree	Disagree	Disagree	Disagree	Strongly Disagree	Yes	No	Yes	No effect	Other	No	No	Health concerns;	Provision of protective equipment;
206	29	Woman	Married	MBBCh	Other Egyptian governorate	Psychiatry & Neurology	Public hospital;	No	No		No			Disagree	Disagree	Agree	Agree	Disagree	Disagree	Agree	Agree	Disagree	Disagree	Disagree	Disagree	Disagree	Agree	Disagree	Disagree	Disagree	Yes	No	Yes	Increased the stigma	Other	No	No	Health concerns;	Availability of online training/educational sessions;
207	30	Woman	Married	Master	Cairo	Pediatrics	University hospital;	Yes	Yes	Triage clinic	Yes	PCR	Negative	Agree	Agree	Agree	Agree	Agree	Disagree	Agree	Disagree	Agree	Agree	Agree	Agree	Disagree	Agree	Agree	Agree	Agree	Yes	Yes	Yes	Increased the stigma	Neighbours	No	No	Financial concerns;Health concerns;	Availability of online training/educational sessions;
208	43	Man	Married	Doctorate	Cairo	Urology	Private hospital/clinic;University hospital;	No	No		No			Strongly disagree	Strongly disagree	Strongly disagree	Disagree	Strongly disagree	Strongly disagree	Strongly disagree	Agree	Strongly Disagree	Strongly Disagree	Strongly Disagree	Strongly Disagree	Strongly Disagree	Strongly Disagree	Strongly Disagree	Strongly Disagree	Strongly Disagree	Yes	No	Yes	Increased the stigma	Neighbours	Yes	No	Health concerns;	Provision of protective equipment;
209	40	Woman	Married	Doctorate	Cairo	Pediatrics	University hospital;	Yes	Yes	Other	Yes	PCR	Negative	Disagree	Disagree	Strongly disagree	Strongly disagree	Disagree	Disagree	Disagree	Agree	Disagree	Disagree	Disagree	Disagree	Disagree	Disagree	Disagree	Agree	Disagree	Yes	No	Yes	No effect	Family	No	No	Other;	Provision of protective equipment;
210	39	Woman	Not married	MBBCh	Cairo	Other	University hospital;	No	No		No			Disagree	Agree	Disagree	Disagree	Agree	Disagree	Agree	Agree	Disagree	Disagree	Disagree	Agree	Agree	Agree	Disagree	Disagree	Disagree	Yes	No	Yes	No effect	Other	No	No	Financial concerns;Health concerns;Social concerns;	Provision of protective equipment;Orientation of the public through mass media;
211	40	Woman	Married	Doctorate	Cairo	Clinical Pathology	University hospital;	No	No		No			Agree	Agree	Disagree	Agree	Disagree	Disagree	Disagree	Agree	Disagree	Disagree	Disagree	Disagree	Disagree	Disagree	Disagree	Disagree	Disagree	No	No	Yes	Decreased the stigma	Neighbours	No	No	Financial concerns;	Provision of protective equipment;
212	43	Woman	Married	Doctorate	Cairo	Chest	Private hospital/clinic;	Yes	Yes	Triage clinic	No			Disagree	Agree	Agree	Disagree	Agree	Disagree	Agree	Strongly agree	Disagree	Disagree	Strongly agree	Strongly Disagree	Disagree	Agree	Agree	Disagree	Agree	Yes	No	Yes	Increased the stigma	Neighbours	No	No	Social concerns;	Provision of protective equipment;
213	24	Man	Not married	MBBCh	Other Egyptian governorate	Other	Public hospital;	Yes	Yes	Other	Yes	PCR	Positive	Agree	Disagree	Disagree	Disagree	Disagree	Disagree	Disagree	Strongly disagree	Agree	Disagree	Disagree	Disagree	Disagree	Disagree	Disagree	Disagree	Disagree	Yes	No	Yes	No effect	Neighbours	No	Yes	Health concerns;Social concerns;	Availability of online training/educational sessions;Provision of protective equipment;
214	٤٠	Woman	Married	Doctorate	Cairo	Radiology	University hospital;	No	Yes	Other	No			Agree	Agree	Agree	Agree	Agree	Disagree	Agree	Disagree	Agree	Disagree	Disagree	Agree	Agree	Agree	Disagree	Disagree	Agree	Yes	No	Yes	Increased the stigma	Other	No	Yes	Health concerns;	Orientation of the public through mass media;
215	52	Woman	Married	Doctorate	Cairo	Pediatrics	University hospital;	No	Yes	Other	Yes	PCR	Negative	Disagree	Disagree	Strongly disagree	Strongly disagree	Disagree	Strongly disagree	Disagree	Strongly agree	Disagree	Disagree	Disagree	Disagree	Agree	Disagree	Disagree	Disagree	Strongly Disagree	Yes	No	Yes	Increased the stigma	Neighbours	No	No	Health concerns;	Provision of protective equipment;
216	63	Woman	Married	Doctorate	Other Egyptian governorate	Other	University hospital;	No	No		No			Strongly disagree	Strongly disagree	Strongly disagree	Agree	Agree	Agree	Agree	Agree	Agree	Agree	Disagree	Agree	Agree	Agree	Agree	Agree	Agree	Yes	No	Yes	No effect	Neighbours	No	No	Health concerns;	Provision of protective equipment;
217	67	Man	Married	Doctorate	Other Egyptian governorate	Other	Other;	No	No		No			Strongly disagree	Strongly disagree	Disagree	Agree	Disagree	Strongly disagree	Agree	Agree	Agree	Agree	Agree	Agree	Agree	Agree	Agree	Agree	Agree	Yes	No	No	Increased the stigma	Neighbours	Yes	No	Health concerns;	Provision of protective equipment;
218	Ahmed Mohamed Tarek Elsaeed	Man	Married	MBBCh	Other Egyptian governorate	Radiology	Other;	No	No		No			Agree	Agree	Disagree	Disagree	Agree	Strongly disagree	Strongly agree	Agree	Disagree	Agree	Agree	Agree	Agree	Agree	Disagree	Agree	Agree	Yes	No	Yes	No effect	Co-workers	No	No	Financial concerns;Health concerns;	Provision of protective equipment;
219	50	Woman	Married	Master	Cairo	Pediatrics	Public hospital;	No	No		No			Strongly agree	Strongly agree	Agree	Agree	Strongly agree	Disagree	Agree	Disagree	Agree	Agree	Agree	Agree	Disagree	Agree	Agree	Agree	Disagree	Yes	No	Yes	Increased the stigma	Other	No	No	Health concerns;	Availability of online training/educational sessions;
220	68	Woman	Married	Master	Cairo	Chest	Other;	No	No		No			Agree	Disagree	Disagree	Agree	Agree	Agree	Agree	Agree	Agree	Agree	Disagree	Agree	Disagree	Agree	Agree	Agree	Agree	Yes	No	Yes	No effect	Other	No	No	Health concerns;	Provision of protective equipment;
221	50	Woman	Married	Master	Cairo	Pediatrics	Other;	Yes	No		No			Strongly agree	Agree	Disagree	Strongly disagree	Disagree	Disagree	Disagree	Agree	Agree	Strongly Disagree	Disagree	Disagree	Disagree	Disagree	Disagree	Agree	Disagree	Yes	No	No	Increased the stigma	Neighbours	No	Yes	Health concerns;	Availability of online training/educational sessions;Orientation of the public through mass media;
222	49	Woman	Married	Doctorate	Other Egyptian governorate	Dermatology	University hospital;	No	Yes	Other	No			Strongly disagree	Strongly disagree	Strongly disagree	Strongly disagree	Strongly disagree	Strongly disagree	Strongly disagree	Strongly agree	Strongly Disagree	Strongly Disagree	Strongly Disagree	Strongly Disagree	Strongly Disagree	Strongly Disagree	Strongly Disagree	Strongly Disagree	Strongly Disagree	Yes	No	No	No effect	Other	No	No	Health concerns;	Provision of protective equipment;
223	25	Man	Not married	MBBCh	Other Egyptian governorate	Other	University hospital;	No	Yes	Other	No			Agree	Agree	Disagree	Disagree	Strongly agree	Disagree	Strongly agree	Strongly agree	Agree	Strongly Disagree	Strongly Disagree	Agree	Disagree	Disagree	Agree	Disagree	Agree	Yes	No	Yes	Increased the stigma	Household members	No	No	Other;	Provision of protective equipment;
224	45	Man	Married	Doctorate	Cairo	Obstetrics & Gynecology	Private hospital/clinic;University hospital;	No	Yes	Other	No			Agree	Agree	Disagree	Disagree	Agree	Disagree	Agree	Agree	Disagree	Disagree	Agree	Agree	Disagree	Agree	Agree	Agree	Agree	Yes	No	Yes	Increased the stigma	Neighbours	No	No	Health concerns;Social concerns;	Provision of protective equipment;
225	43	Woman	Married	Doctorate	Cairo	Allergy & Immunology	University hospital;	No	No		No			Disagree	Disagree	Disagree	Disagree	Disagree	Disagree	Disagree	Agree	Disagree	Disagree	Disagree	Disagree	Disagree	Disagree	Disagree	Disagree	Agree	Yes	No	No	No effect	Household members	No	No	Social concerns;	Availability of online training/educational sessions;
226	54	Woman	Married	Doctorate	Cairo	Dermatology	Public hospital;Private hospital/clinic;	No	No		No			Strongly disagree	Strongly disagree	Strongly disagree	Strongly disagree	Strongly disagree	Agree	Strongly disagree	Strongly agree	Disagree	Disagree	Strongly Disagree	Strongly Disagree	Disagree	Strongly Disagree	Strongly Disagree	Strongly Disagree	Strongly Disagree	Yes	No	Yes	Decreased the stigma	Co-workers	No	No	Financial concerns;Health concerns;Social concerns;	Orientation of the public through mass media;
227	46	Man	Married	Master	Cairo	Anesthesiology	Other;	No	No		No			Disagree	Strongly disagree	Strongly disagree	Disagree	Disagree	Disagree	Disagree	Strongly agree	Agree	Disagree	Disagree	Agree	Disagree	Disagree	Agree	Agree	Disagree	Yes	No	Yes	Increased the stigma	Neighbours	Yes	No	Health concerns;	Availability of online training/educational sessions;
228	25	Man	Not married	MBBCh	Cairo	Other	Other;	Yes	Yes	Isolation rooms	Yes	PCR	Positive	Agree	Disagree	Agree	Agree	Agree	Agree	Agree	Agree	Agree	Disagree	Disagree	Agree	Agree	Agree	Agree	Agree	Agree	Yes	No	No	Increased the stigma	Family	Yes	Yes	Health concerns;	Availability of online training/educational sessions;
229	42	Woman	Not married	Master	Cairo	Plastic Surgery	Other;	No	No		No			Disagree	Agree	Disagree	Disagree	Disagree	Disagree	Agree	Agree	Agree	Disagree	Disagree	Agree	Disagree	Agree	Disagree	Disagree	Disagree	Yes	No	Yes	No effect	Neighbours	No	No	Health concerns;	Provision of protective equipment;
230	43	Woman	Married	Doctorate	Cairo	Anesthesiology	University hospital;	No	Yes	ICU	No			Strongly disagree	Disagree	Disagree	Strongly disagree	Agree	Disagree	Agree	Strongly agree	Disagree	Strongly Disagree	Strongly Disagree	Strongly agree	Disagree	Agree	Agree	Disagree	Agree	Yes	No	Yes	No effect	Neighbours	No	No	Health concerns;	Provision of protective equipment;
231	70	Man	Married	Diploma	Cairo	Surgery	Private hospital/clinic;	No	No		No			Disagree	Disagree	Disagree	Agree	Agree	Strongly agree	Agree	Strongly agree	Strongly Disagree	Strongly Disagree	Disagree	Disagree	Disagree	Disagree	Disagree	Agree	Disagree	Yes	Yes	Yes	Increased the stigma	Family	Yes	No	Health concerns;	Provision of protective equipment;
232	53	Woman	Married	Doctorate	Cairo	Other	Other;	No	No		No			Strongly disagree	Strongly disagree	Strongly disagree	Strongly disagree	Strongly disagree	Strongly disagree	Disagree	Agree	Agree	Disagree	Disagree	Disagree	Disagree	Disagree	Disagree	Agree	Disagree	Yes	No	Yes	Increased the stigma	Household members	No	No	Health concerns;	Availability of online training/educational sessions;
233	44	Man	Married	Doctorate	Cairo	Other	University hospital;	No	No		No			Disagree	Agree	Disagree	Agree	Agree	Agree	Agree	Disagree	Agree	Agree	Agree	Agree	Agree	Agree	Agree	Agree	Agree	Yes	No	Yes	Increased the stigma	Other	No	No	Financial concerns;Health concerns;Social concerns;Other;	Availability of online training/educational sessions;Provision of protective equipment;Orientation of the public through mass media;Other;
234	25	Man	Not married	MBBCh	Cairo	Other	University hospital;	Yes	Yes	Triage clinic	Yes	Rapid test/Antibodies	Negative	Disagree	Agree	Disagree	Disagree	Agree	Agree	Agree	Disagree	Agree	Agree	Disagree	Agree	Agree	Agree	Agree	Agree	Agree	Yes	No	Yes	No effect	Neighbours	No	No	Health concerns;Social concerns;	Availability of online training/educational sessions;Provision of protective equipment;
235	26	Man	Not married	MBBCh	Cairo	Other	Isolation hospital ;	Yes	Yes	Triage clinic	No			Strongly agree	Agree	Agree	Agree	Agree	Agree	Agree	Agree	Agree	Agree	Agree	Agree	Agree	Agree	Agree	Agree	Agree	Yes	Yes	Yes	Increased the stigma	Other	Yes	Yes	Health concerns;	Other;
236	26	Man	Not married	MBBCh	Cairo	Surgery	University hospital;	Yes	Yes	Other	Yes	Rapid test/Antibodies	Negative	Strongly agree	Strongly agree	Strongly agree	Agree	Strongly agree	Disagree	Strongly agree	Disagree	Agree	Agree	Agree	Strongly agree	Disagree	Strongly agree	Strongly agree	Agree	Agree	Yes	Yes	Yes	Increased the stigma	Neighbours	No	No	Health concerns;	Orientation of the public through mass media;
237	24	Woman	Not married	MBBCh	Cairo	Pediatrics	Public hospital;University hospital;Isolation hospital ;	Yes	Yes	Triage clinic	Yes	PCR	Negative	Agree	Agree	Strongly agree	Strongly agree	Strongly agree	Strongly agree	Strongly agree	Disagree	Strongly Disagree	Strongly Disagree	Strongly Disagree	Agree	Disagree	Strongly agree	Strongly agree	Agree	Strongly agree	Yes	No	Yes	Increased the stigma	Family	No	No	Health concerns;Social concerns;	Provision of protective equipment;
238	27	Woman	Not married	MBBCh	Cairo	Other	Public hospital;Isolation hospital ;	No	Yes	Other	No			Agree	Agree	Disagree	Disagree	Disagree	Agree	Strongly agree	Agree	Disagree	Disagree	Agree	Agree	Disagree	Agree	Agree	Disagree	Agree	Yes	No	Yes	No effect	Neighbours	No	No	Health concerns;Social concerns;	Availability of online training/educational sessions;Provision of protective equipment;Orientation of the public through mass media;
239	25	Woman	Not married	MBBCh	Cairo	Other	University hospital;	Yes	No		Yes	PCR	Negative	Agree	Agree	Strongly agree	Strongly agree	Agree	Agree	Agree	Disagree	Disagree	Agree	Disagree	Agree	Agree	Agree	Agree	Disagree	Agree	Yes	No	Yes	Increased the stigma	Other	No	No	Health concerns;Social concerns;	Availability of online training/educational sessions;Provision of protective equipment;Orientation of the public through mass media;
240	25	Woman	Not married	Diploma	Cairo	Other	Public hospital;	No	No		Yes	PCR	Negative	Disagree	Disagree	Disagree	Disagree	Disagree	Disagree	Strongly agree	Agree	Disagree	Disagree	Disagree	Disagree	Disagree	Agree	Disagree	Disagree	Disagree	Yes	No	Yes	Increased the stigma	Household members	No	No	Health concerns;	Availability of online training/educational sessions;
241	24	Woman	Not married	MBBCh	Cairo	Other	University hospital;	No	No		Yes	PCR	Negative	Agree	Agree	Disagree	Disagree	Agree	Disagree	Agree	Disagree	Disagree	Agree	Disagree	Strongly agree	Agree	Agree	Agree	Agree	Agree	Yes	No	Yes	Increased the stigma	Neighbours	No	No	Health concerns;	Orientation of the public through mass media;
242	24	Woman	Not married	MBBCh	Cairo	Other	University hospital;	No	Yes	Triage clinic	Yes	Rapid test/Antibodies	Negative	Agree	Agree	Strongly agree	Strongly disagree	Agree	Disagree	Strongly agree	Strongly agree	Agree	Strongly Disagree	Strongly Disagree	Strongly agree	Strongly Disagree	Agree	Strongly agree	Strongly Disagree	Strongly agree	Yes	No	Yes	No effect	Other	Yes	No	Financial concerns;Health concerns;Social concerns;	Provision of protective equipment;Orientation of the public through mass media;
243	25	Woman	Not married	MBBCh	Cairo	Other	Public hospital;	No	No		No			Agree	Agree	Agree	Agree	Strongly agree	Agree	Agree	Disagree	Agree	Agree	Disagree	Agree	Agree	Agree	Agree	Strongly agree	Strongly agree	Yes	No	Yes	No effect	Other	No	No	Health concerns;Social concerns;	Provision of protective equipment;Orientation of the public through mass media;
244	24	Woman	Not married	MBBCh	Other Egyptian governorate	Other	Primary healthcare centre;	No	No		No			Disagree	Disagree	Agree	Disagree	Agree	Disagree	Agree	Agree	Agree	Agree	Disagree	Agree	Agree	Agree	Agree	Agree	Agree	Yes	No	Yes	Increased the stigma	Neighbours	No	No	Health concerns;	Orientation of the public through mass media;
245	24	Woman	Not married	MBBCh	Cairo	Other	Public hospital;	Yes	No		No			Strongly agree	Strongly agree	Agree	Agree	Agree	Disagree	Agree	Strongly agree	Disagree	Agree	Agree	Agree	Strongly agree	Agree	Agree	Strongly agree	Agree	Yes	No	Yes	Increased the stigma	Other	No	No	Health concerns;	Availability of online training/educational sessions;Provision of protective equipment;
246	25	Woman	Not married	MBBCh	Cairo	Other	University hospital;	No	Yes	Other	Yes	PCR	Negative	Agree	Agree	Disagree	Disagree	Disagree	Agree	Agree	Agree	Disagree	Disagree	Disagree	Agree	Disagree	Disagree	Agree	Disagree	Agree	Yes	No	Yes	No effect	Neighbours	No	No	Health concerns;	Availability of online training/educational sessions;Provision of protective equipment;Orientation of the public through mass media;
247	25	Man	Not married	MBBCh	Cairo	Other	University hospital;	No	No		Yes	PCR	Negative	Agree	Disagree	Agree	Agree	Disagree	Agree	Agree	Strongly agree	Disagree	Agree	Disagree	Agree	Disagree	Disagree	Disagree	Disagree	Agree	Yes	No	Yes	Increased the stigma	Other	No	Yes	Financial concerns;Health concerns;Social concerns;	Availability of online training/educational sessions;Provision of protective equipment;Orientation of the public through mass media;
248	40	Man	Married	Doctorate	Cairo	Anesthesiology	Private hospital/clinic;	No	No		Yes	PCR	Positive	Agree	Agree	Disagree	Agree	Agree	Disagree	Agree	Agree	Disagree	Disagree	Disagree	Disagree	Disagree	Disagree	Disagree	Disagree	Disagree	Yes	Yes	Yes	Decreased the stigma	Neighbours	No	Yes	Health concerns;	Orientation of the public through mass media;
249	43	Man	Married	Doctorate	Cairo	Surgery	Private hospital/clinic;	No	No		No			Strongly disagree	Strongly disagree	Disagree	Disagree	Agree	Strongly disagree	Agree	Strongly agree	Disagree	Disagree	Disagree	Agree	Disagree	Disagree	Agree	Agree	Agree	Yes	No	Yes	No effect	Family	No	No	Financial concerns;Health concerns;	Other;
250	45	Man	Married	Doctorate	Cairo	Surgery	Public hospital;	No	No		No			Strongly disagree	Disagree	Agree	Disagree	Agree	Agree	Agree	Agree	Disagree	Strongly Disagree	Strongly Disagree	Agree	Agree	Agree	Agree	Agree	Agree	Yes	No	Yes	No effect	Family	No	No	Health concerns;	Provision of protective equipment;
251	59	Man	Married	Diploma	Cairo	Internal Medicine	Private hospital/clinic;	No	No		No			Strongly disagree	Strongly agree	Strongly disagree	Strongly disagree	Strongly disagree	Strongly disagree	Strongly disagree	Agree	Strongly Disagree	Strongly Disagree	Strongly Disagree	Strongly Disagree	Strongly Disagree	Strongly Disagree	Strongly Disagree	Strongly Disagree	Strongly Disagree	No	No	No	No effect	Other	No	No	Health concerns;	Other;
252	57	Woman	Married	Doctorate	Cairo	Physical Medicine & Rehabilitation	University hospital;	No	No		No			Disagree	Agree	Strongly disagree	Agree	Agree	Disagree	Agree	Agree	Disagree	Disagree	Agree	Agree	Agree	Agree	Agree	Disagree	Disagree	Yes	No	Yes	No effect	Co-workers	No	No	Health concerns;	Availability of online training/educational sessions;Provision of protective equipment;
253	49	Woman	Married	Master	Cairo	Obstetrics & Gynecology	Private hospital/clinic;	No	No		No			Strongly disagree	Disagree	Disagree	Disagree	Disagree	Strongly disagree	Disagree	Strongly agree	Disagree	Disagree	Disagree	Disagree	Disagree	Disagree	Disagree	Disagree	Disagree	Yes	No	Yes	Decreased the stigma	Other	No	No	Health concerns;	Provision of protective equipment;
254	45	Woman	Married	Doctorate	Cairo	Physical Medicine & Rehabilitation	Private hospital/clinic;University hospital;	No	No		Yes	PCR	Negative	Agree	Disagree	Strongly disagree	Strongly disagree	Agree	Disagree	Disagree	Agree	Agree	Agree	Strongly Disagree	Strongly Disagree	Strongly Disagree	Disagree	Agree	Agree	Agree	Yes	No	Yes	Decreased the stigma	Other	No	No	Health concerns;	Availability of online training/educational sessions;
255	29	Man	Not married	Master	Cairo	Plastic Surgery	Private hospital/clinic;	No	No		No			Disagree	Disagree	Agree	Disagree	Disagree	Disagree	Agree	Agree	Disagree	Disagree	Disagree	Agree	Disagree	Agree	Disagree	Disagree	Disagree	Yes	No	Yes	Increased the stigma	Other	No	No	Health concerns;	Provision of protective equipment;
256	29	Woman	Not married	Master	Cairo	Internal Medicine	University hospital;	Yes	Yes	Triage clinic	Yes	PCR	Negative	Agree	Disagree	Agree	Strongly agree	Disagree	Disagree	Disagree	Disagree	Disagree	Agree	Agree	Disagree	Disagree	Disagree	Disagree	Disagree	Disagree	Yes	No	Yes	No effect	Other	No	No	Health concerns;	Other;
257	30	Man	Married	Master	Cairo	Other	University hospital;	No	Yes	Other	Yes	PCR	Positive	Agree	Agree	Agree	Strongly agree	Agree	Agree	Agree	Disagree	Disagree	Disagree	Disagree	Agree	Agree	Agree	Agree	Agree	Agree	No	Yes	Yes	Increased the stigma	Neighbours	No	Yes	Health concerns;	Orientation of the public through mass media;
258	46	Woman	Married	Doctorate	Cairo	Physical Medicine & Rehabilitation	Private hospital/clinic;University hospital;	No	Yes	Other	No			Disagree	Disagree	Disagree	Disagree	Disagree	Disagree	Disagree	Strongly agree	Disagree	Strongly Disagree	Strongly Disagree	Strongly Disagree	Strongly Disagree	Strongly Disagree	Strongly Disagree	Strongly Disagree	Strongly Disagree	No	No	No	Increased the stigma	Other	No	No	Financial concerns;	Availability of online training/educational sessions;Provision of protective equipment;Orientation of the public through mass media;Other;
259	30	Man	Not married	Master	Cairo	Other	University hospital;	No	Yes	Other	Yes	PCR	Negative	Agree	Disagree	Agree	Agree	Disagree	Disagree	Disagree	Disagree	Disagree	Agree	Agree	Agree	Disagree	Agree	Disagree	Agree	Agree	Yes	No	Yes	Increased the stigma	Other	No	Yes	Health concerns;Social concerns;	Availability of online training/educational sessions;Provision of protective equipment;Orientation of the public through mass media;
260	44	Woman	Not married	Doctorate	Cairo	Pediatrics	Other;	No	No		No			Agree	Agree	Strongly agree	Agree	Disagree	Disagree	Disagree	Strongly agree	Agree	Agree	Disagree	Agree	Disagree	Agree	Agree	Agree	Disagree	Yes	No	Yes	Increased the stigma	Family	No	Yes	Health concerns;	Availability of online training/educational sessions;
261	30	Man	Not married	Master	Cairo	Surgery	University hospital;	No	Yes	Other	No			Disagree	Agree	Disagree	Disagree	Agree	Disagree	Disagree	Disagree	Disagree	Agree	Disagree	Agree	Agree	Agree	Agree	Disagree	Disagree	Yes	No	Yes	Increased the stigma	Other	No	No	Health concerns;	Provision of protective equipment;
262	30	Woman	Not married	Master	Cairo	Internal Medicine	University hospital;	Yes	No		Yes	PCR	Negative	Agree	Agree	Disagree	Agree	Agree	Disagree	Agree	Agree	Disagree	Disagree	Disagree	Disagree	Agree	Agree	Disagree	Disagree	Disagree	Yes	Yes	Yes	Increased the stigma	Neighbours	Yes	Yes	Financial concerns;Health concerns;Social concerns;	Provision of protective equipment;
263	30	Man	Married	Master	Cairo	Radiology	University hospital;	No	Yes	Other	Yes	PCR	Negative	Agree	Agree	Strongly agree	Agree	Disagree	Agree	Agree	Disagree	Disagree	Disagree	Agree	Disagree	Disagree	Disagree	Disagree	Disagree	Disagree	Yes	Yes	Yes	Increased the stigma	Other	No	No	Financial concerns;Health concerns;	Provision of protective equipment;Orientation of the public through mass media;
264	39	Woman	Married	Doctorate	Cairo	Obstetrics & Gynecology	Private hospital/clinic;University hospital;	No	No		No			Strongly agree	Agree	Disagree	Disagree	Disagree	Disagree	Agree	Agree	Strongly agree	Disagree	Disagree	Agree	Agree	Agree	Disagree	Agree	Agree	Yes	Yes	Yes	Increased the stigma	Other	No	No	Health concerns;	Provision of protective equipment;
265	28	Man	Not married	Master	Cairo	Orthopaedic Surgery	University hospital;	No	Yes	Other	Yes	PCR	Negative	Agree	Disagree	Disagree	Agree	Disagree	Agree	Agree	Disagree	Disagree	Disagree	Disagree	Disagree	Strongly Disagree	Disagree	Disagree	Agree	Disagree	Yes	No	Yes	No effect	Other	No	No	Financial concerns;Health concerns;	Provision of protective equipment;Orientation of the public through mass media;
266	29	Man	Married	Master	Cairo	Internal Medicine	University hospital;	Yes	Yes	Isolation rooms	Yes	PCR	Negative	Agree	Disagree	Disagree	Disagree	Agree	Disagree	Agree	Agree	Disagree	Disagree	Disagree	Agree	Disagree	Agree	Agree	Agree	Agree	Yes	No	Yes	Increased the stigma	Neighbours	No	Yes	Health concerns;	Provision of protective equipment;
267	39	Woman	Not married	Doctorate	Cairo	Internal Medicine	University hospital;	Yes	Yes	ICU	Yes	PCR	Negative	Agree	Disagree	Disagree	Strongly disagree	Disagree	Strongly disagree	Agree	Agree	Disagree	Disagree	Disagree	Disagree	Disagree	Agree	Disagree	Disagree	Disagree	Yes	No	Yes	Increased the stigma	Other	No	No	Financial concerns;Health concerns;Social concerns;Other;	Other;
268	64	Man	Married	Doctorate	Other Egyptian governorate	Pediatrics	Other;	No	No		No			Strongly agree	Strongly agree	Strongly disagree	Strongly agree	Strongly disagree	Strongly disagree	Disagree	Strongly disagree	Strongly Disagree	Strongly Disagree	Strongly Disagree	Strongly Disagree	Strongly Disagree	Strongly Disagree	Strongly Disagree	Strongly Disagree	Strongly Disagree	Yes	No	Yes	Increased the stigma	Neighbours	Yes	No	Health concerns;	Provision of protective equipment;
269	24	Woman	Not married	MBBCh	Cairo	Other	University hospital;	No	No		Yes	PCR	Negative	Agree	Agree	Agree	Agree	Agree	Agree	Agree	Disagree	Disagree	Agree	Disagree	Agree	Agree	Agree	Agree	Strongly agree	Agree	Yes	No	Yes	Increased the stigma	Neighbours	No	No	Social concerns;	Provision of protective equipment;
270	30	Man	Not married	Master	Cairo	Anesthesiology	University hospital;	Yes	Yes	ICU	No			Agree	Disagree	Agree	Agree	Disagree	Agree	Agree	Disagree	Disagree	Disagree	Disagree	Agree	Disagree	Disagree	Agree	Disagree	Disagree	Yes	No	No	Increased the stigma	Co-workers	No	No	Social concerns;	Provision of protective equipment;
271	29	Man	Married	Master	Other Egyptian governorate	Anesthesiology	Private hospital/clinic;University hospital;	Yes	No		Yes	PCR	Negative	Disagree	Agree	Agree	Agree	Agree	Agree	Agree	Agree	Disagree	Agree	Disagree	Agree	Disagree	Agree	Disagree	Disagree	Disagree	Yes	No	Yes	Increased the stigma	Other	Yes	No	Health concerns;	Availability of online training/educational sessions;Provision of protective equipment;Orientation of the public through mass media;
272	35	Woman	Married	Master	Other Egyptian governorate	Pediatrics	Public hospital;	No	Yes	Other	Yes	PCR	Negative	Strongly agree	Disagree	Agree	Agree	Agree	Disagree	Strongly agree	Disagree	Strongly agree	Agree	Agree	Strongly agree	Agree	Agree	Agree	Agree	Agree	Yes	No	Yes	Increased the stigma	Other	No	Yes	Financial concerns;Health concerns;Social concerns;	Availability of online training/educational sessions;
273	40	Woman	Married	Doctorate	Cairo	Other	Other;	No	Yes	Other	No			Strongly disagree	Agree	Agree	Disagree	Strongly disagree	Disagree	Agree	Strongly agree	Disagree	Agree	Disagree	Disagree	Agree	Agree	Agree	Agree	Agree	Yes	Yes	Yes	Increased the stigma	Neighbours	No	No	Health concerns;	Orientation of the public through mass media;
274	46	Woman	Married	Doctorate	Cairo	Physical Medicine & Rehabilitation	University hospital;	No	No		Yes	Rapid test/Antibodies	Negative	Agree	Agree	Disagree	Agree	Agree	Agree	Agree	Disagree	Agree	Agree	Disagree	Agree	Agree	Agree	Disagree	Agree	Agree	Yes	No	Yes	Increased the stigma	Other	No	No	Health concerns;Social concerns;	Availability of online training/educational sessions;Provision of protective equipment;Orientation of the public through mass media;
275	34	Woman	Married	Diploma	Other Egyptian governorate	Pediatrics	Public hospital;	No	Yes	Other	No			Agree	Agree	Agree	Agree	Agree	Disagree	Agree	Agree	Disagree	Agree	Disagree	Disagree	Agree	Disagree	Disagree	Agree	Disagree	Yes	No	Yes	No effect	Other	No	Yes	Health concerns;	Other;
276	62	Woman	Married	Doctorate	Cairo	Physical Medicine & Rehabilitation	University hospital;	Yes	Yes	Triage clinic	No			Disagree	Disagree	Disagree	Disagree	Agree	Disagree	Agree	Agree	Disagree	Disagree	Disagree	Strongly agree	Agree	Agree	Agree	Agree	Agree	No	No	Yes	Increased the stigma	Other	No	No	Health concerns;	Provision of protective equipment;
277	28	Woman	Not married	MBBCh	Cairo	Physical Medicine & Rehabilitation	University hospital;	No	Yes	ICU	Yes	PCR	Negative	Agree	Disagree	Disagree	Strongly agree	Disagree	Agree	Agree	Disagree	Strongly Disagree	Disagree	Disagree	Strongly agree	Agree	Agree	Disagree	Agree	Agree	Yes	No	Yes	Increased the stigma	Other	No	No	Health concerns;	Orientation of the public through mass media;
278	36	Woman	Married	Doctorate	Other Egyptian governorate	Dermatology	University hospital;	No	Yes	Other	No			Agree	Agree	Strongly agree	Strongly agree	Strongly agree	Strongly agree	Strongly agree	Disagree	Agree	Agree	Disagree	Agree	Agree	Agree	Agree	Agree	Agree	Yes	Yes	Yes	No effect	Other	No	No	Health concerns;	Provision of protective equipment;
279	35	Man	Married	Master	Cairo	Surgery	Private hospital/clinic;University hospital;Isolation hospital ;	No	Yes	Other	No			Agree	Agree	Agree	Strongly disagree	Strongly agree	Agree	Agree	Agree	Agree	Agree	Agree	Agree	Disagree	Agree	Agree	Disagree	Agree	Yes	No	Yes	Increased the stigma	Neighbours	No	No	Financial concerns;Health concerns;	Provision of protective equipment;Orientation of the public through mass media;
280	58	Woman	Married	Diploma	Other Egyptian governorate	Pediatrics	Public hospital;	No	Yes	Other	No			Disagree	Disagree	Disagree	Agree	Agree	Disagree	Disagree	Agree	Agree	Disagree	Agree	Disagree	Disagree	Disagree	Disagree	Disagree	Disagree	Yes	No	Yes	Decreased the stigma	Other	No	No	Health concerns;	Availability of online training/educational sessions;
281	46	Woman	Not married	Doctorate	Cairo	Physical Medicine & Rehabilitation	University hospital;	No	No		No			Disagree	Agree	Disagree	Disagree	Strongly disagree	Strongly disagree	Disagree	Strongly agree	Disagree	Disagree	Disagree	Disagree	Disagree	Disagree	Disagree	Disagree	Disagree	Yes	No	Yes	Increased the stigma	Other	No	No	Health concerns;	Provision of protective equipment;Orientation of the public through mass media;
282	30	Man	Not married	Master	Cairo	Surgery	Private hospital/clinic;University hospital;	No	Yes	Other	No			Disagree	Agree	Agree	Disagree	Agree	Agree	Disagree	Strongly agree	Strongly Disagree	Strongly Disagree	Strongly Disagree	Disagree	Strongly Disagree	Agree	Agree	Agree	Disagree	Yes	No	Yes	Increased the stigma	Other	No	No	Health concerns;	Provision of protective equipment;Orientation of the public through mass media;
283	62	Woman	Married	Doctorate	Cairo	Other	Other;	No	No		No			Agree	Disagree	Agree	Agree	Agree	Agree	Disagree	Agree	Agree	Disagree	Strongly Disagree	Agree	Disagree	Agree	Disagree	Agree	Disagree	Yes	No	Yes	Decreased the stigma	Other	No	No	Financial concerns;Health concerns;Social concerns;Other;	Availability of online training/educational sessions;Provision of protective equipment;Orientation of the public through mass media;Other;
284	55	Man	Married	Master	Other Egyptian governorate	Pediatrics	Public hospital;	No	No		No			Agree	Agree	Disagree	Agree	Disagree	Disagree	Agree	Disagree	Disagree	Disagree	Disagree	Agree	Agree	Agree	Agree	Agree	Disagree	Yes	No	Yes	Increased the stigma	Other	No	Yes	Health concerns;	Provision of protective equipment;
285	28	Woman	Married	Master	Cairo	Other	Other;	No	No		No			Disagree	Disagree	Agree	Strongly disagree	Agree	Disagree	Agree	Strongly agree	Agree	Disagree	Agree	Agree	Disagree	Disagree	Disagree	Disagree	Disagree	Yes	No	No	Increased the stigma	Household members	Yes	No	Health concerns;Social concerns;Other;	Availability of online training/educational sessions;Other;
286	30	Woman	Married	Master	Cairo	Clinical Pathology	University hospital;	No	Yes	Other	No			Agree	Agree	Strongly agree	Agree	Agree	Agree	Strongly agree	Disagree	Agree	Agree	Agree	Agree	Disagree	Disagree	Disagree	Disagree	Disagree	Yes	Yes	Yes	No effect	Other	No	No	Social concerns;	Provision of protective equipment;
287	29	Woman	Married	Master	Cairo	Internal Medicine	University hospital;	Yes	No		Yes	PCR	Negative	Agree	Agree	Strongly agree	Agree	Disagree	Disagree	Agree	Agree	Disagree	Disagree	Disagree	Agree	Disagree	Agree	Disagree	Disagree	Agree	Yes	No	Yes	Increased the stigma	Neighbours	No	No	Financial concerns;Health concerns;Social concerns;	Provision of protective equipment;Orientation of the public through mass media;
288	25	Woman	Married	MBBCh	Cairo	Other	Public hospital;University hospital;Isolation hospital ;	Yes	Yes	Triage clinic	No			Agree	Strongly agree	Disagree	Agree	Disagree	Agree	Strongly agree	Disagree	Strongly agree	Strongly Disagree	Disagree	Strongly agree	Agree	Strongly agree	Strongly agree	Disagree	Agree	Yes	No	Yes	No effect	Other	No	No	Financial concerns;Health concerns;	Availability of online training/educational sessions;Provision of protective equipment;Orientation of the public through mass media;
289	50	Woman	Married	Master	Other Egyptian governorate	Obstetrics & Gynecology	Public hospital;	Yes	Yes	Isolation rooms	No			Agree	Agree	Strongly disagree	Strongly disagree	Agree	Disagree	Agree	Strongly agree	Strongly Disagree	Strongly Disagree	Strongly Disagree	Agree	Agree	Agree	Agree	Strongly Disagree	Disagree	No	Yes	No	No effect	Family	No	No	Health concerns;	Provision of protective equipment;
290	34	Woman	Not married	Doctorate	Cairo	Psychiatry & Neurology	Private hospital/clinic;University hospital;Other;	No	No		No			Agree	Agree	Agree	Agree	Agree	Disagree	Agree	Strongly agree	Disagree	Disagree	Disagree	Disagree	Disagree	Disagree	Disagree	Disagree	Disagree	Yes	No	Yes	Increased the stigma	Other	No	No	Financial concerns;Health concerns;Social concerns;	Orientation of the public through mass media;
291	43	Woman	Married	Diploma	Other Egyptian governorate	Pediatrics	Public hospital;	No	No		Yes	PCR	Positive	Agree	Agree	Agree	Disagree	Agree	Agree	Agree	Agree	Agree	Agree	Disagree	Agree	Agree	Agree	Agree	Agree	Agree	Yes	No	Yes	Increased the stigma	Family	Yes	No	Social concerns;	Availability of online training/educational sessions;
292	25	Man	Not married	MBBCh	Other Egyptian governorate	Emergency Medicine	University hospital;	No	Yes	Other	No			Disagree	Disagree	Agree	Disagree	Disagree	Disagree	Disagree	Strongly agree	Disagree	Strongly Disagree	Strongly Disagree	Agree	Disagree	Disagree	Disagree	Agree	Disagree	Yes	No	Yes	Decreased the stigma	Other	No	No	Health concerns;	Orientation of the public through mass media;
293	66	Woman	Married	Doctorate	Cairo	Other	Other;	No	No		No			Disagree	Agree	Strongly disagree	Disagree	Disagree	Disagree	Disagree	Agree	Disagree	Disagree	Disagree	Disagree	Disagree	Disagree	Disagree	Disagree	Disagree	Yes	No	Yes	Increased the stigma	Co-workers	No	No	Health concerns;	Availability of online training/educational sessions;
294	24	Man	Not married	MBBCh	Cairo	Other	Primary healthcare centre;	No	No		No			Strongly agree	Strongly agree	Strongly agree	Strongly agree	Strongly agree	Strongly agree	Strongly agree	Strongly agree	Strongly agree	Strongly agree	Strongly agree	Strongly agree	Strongly agree	Strongly agree	Strongly agree	Strongly agree	Strongly agree	No	No	No	No effect	Other	No	No	Other;	Other;
295	33	Man	Married	Master	Cairo	Pediatrics	University hospital;	Yes	Yes	Isolation rooms	Yes	PCR	Negative	Disagree	Disagree	Agree	Disagree	Disagree	Disagree	Disagree	Agree	Disagree	Strongly Disagree	Strongly Disagree	Strongly Disagree	Disagree	Disagree	Disagree	Strongly Disagree	Strongly Disagree	No	No	Yes	No effect	Family	No	No	Financial concerns;	Provision of protective equipment;
296	33	Woman	Married	Master	Cairo	Family Medicine	Isolation hospital ;	Yes	Yes	Triage clinic	No			Agree	Agree	Disagree	Agree	Disagree	Disagree	Disagree	Agree	Agree	Agree	Agree	Agree	Strongly Disagree	Agree	Agree	Agree	Agree	Yes	Yes	Yes	Increased the stigma	Other	No	No	Health concerns;	Provision of protective equipment;Orientation of the public through mass media;
297	29	Woman	Not married	Master	Cairo	Pediatrics	University hospital;	No	No		Yes	PCR	Negative	Strongly disagree	Strongly disagree	Disagree	Strongly disagree	Strongly disagree	Strongly disagree	Strongly agree	Strongly agree	Agree	Strongly Disagree	Strongly Disagree	Strongly Disagree	Strongly Disagree	Strongly Disagree	Strongly Disagree	Strongly Disagree	Strongly Disagree	Yes	No	Yes	No effect	Family	No	No	Health concerns;	Availability of online training/educational sessions;Provision of protective equipment;Orientation of the public through mass media;
298	63	Woman	Married	Doctorate	Cairo	Physical Medicine & Rehabilitation	University hospital;	No	No		No			Strongly disagree	Disagree	Strongly disagree	Strongly disagree	Strongly disagree	Strongly disagree	Strongly disagree	Strongly agree	Strongly Disagree	Strongly Disagree	Strongly Disagree	Strongly Disagree	Strongly Disagree	Strongly Disagree	Strongly Disagree	Strongly Disagree	Strongly Disagree	Yes	No	Yes	Increased the stigma	Family	No	No	Health concerns;	Availability of online training/educational sessions;
299	48	Woman	Married	MBBCh	Cairo	Other	Private hospital/clinic;	No	No		No			Agree	Agree	Disagree	Disagree	Agree	Agree	Agree	Agree	Disagree	Disagree	Disagree	Agree	Agree	Agree	Agree	Agree	Agree	Yes	Yes	Yes	Increased the stigma	Neighbours	No	No	Financial concerns;	Availability of online training/educational sessions;
300	40	Man	Married	Doctorate	Cairo	Anesthesiology	University hospital;	No	Yes	ICU	No			Disagree	Disagree	Disagree	Disagree	Disagree	Agree	Disagree	Strongly agree	Strongly Disagree	Strongly Disagree	Strongly Disagree	Strongly Disagree	Strongly Disagree	Strongly Disagree	Strongly Disagree	Strongly Disagree	Strongly Disagree	Yes	No	Yes	Increased the stigma	Neighbours	No	No	Financial concerns;	Availability of online training/educational sessions;Provision of protective equipment;Orientation of the public through mass media;
301	39	Man	Married	Doctorate	Cairo	Anesthesiology	University hospital;	Yes	Yes	Other	No			Strongly agree	Strongly agree	Strongly agree	Strongly disagree	Agree	Strongly agree	Agree	Strongly disagree	Strongly Disagree	Strongly Disagree	Strongly Disagree	Strongly Disagree	Agree	Agree	Strongly Disagree	Strongly Disagree	Agree	Yes	No	Yes	Increased the stigma	Other	Yes	No	Financial concerns;Health concerns;Social concerns;Other;	Other;
302	24	Woman	Not married	Diploma	Cairo	Other	University hospital;	No	No		Yes	Rapid test/Antibodies	Negative	Agree	Agree	Agree	Agree	Agree	Agree	Strongly agree	Disagree	Disagree	Disagree	Disagree	Agree	Agree	Agree	Disagree	Disagree	Agree	Yes	No	Yes	Increased the stigma	Other	No	No	Health concerns;	Availability of online training/educational sessions;Provision of protective equipment;Orientation of the public through mass media;Other;
303	32	Woman	Married	Master	Cairo	Pediatrics	Primary healthcare centre;Private hospital/clinic;	Yes	Yes	Triage clinic	Yes	PCR	Positive	Strongly disagree	Disagree	Strongly disagree	Agree	Disagree	Strongly disagree	Disagree	Strongly agree	Disagree	Disagree	Disagree	Disagree	Disagree	Disagree	Disagree	Disagree	Disagree	Yes	Yes	Yes	Increased the stigma	Other	No	Yes	Financial concerns;	Availability of online training/educational sessions;Orientation of the public through mass media;
304	44	Man	Married	Doctorate	Cairo	Neurosurgery	Private hospital/clinic;University hospital;	Yes	Yes	Other	Yes	Rapid test/Antibodies	Negative	Disagree	Disagree	Disagree	Disagree	Agree	Agree	Disagree	Strongly agree	Strongly Disagree	Strongly Disagree	Disagree	Agree	Strongly Disagree	Disagree	Disagree	Disagree	Disagree	Yes	No	Yes	Decreased the stigma	Other	No	No	Financial concerns;Health concerns;	Provision of protective equipment;Orientation of the public through mass media;Other;
305	36	Woman	Married	Doctorate	Cairo	Psychiatry & Neurology	University hospital;	No	No		No			Agree	Agree	Agree	Agree	Strongly disagree	Disagree	Agree	Disagree	Disagree	Agree	Disagree	Disagree	Strongly Disagree	Disagree	Strongly Disagree	Disagree	Disagree	Yes	No	No	No effect	Other	No	No	Health concerns;	Provision of protective equipment;Orientation of the public through mass media;
306	40	Woman	Married	Doctorate	Cairo	Psychiatry & Neurology	University hospital;	No	Yes	Other	No			Disagree	Disagree	Disagree	Disagree	Disagree	Disagree	Agree	Agree	Disagree	Disagree	Disagree	Disagree	Disagree	Disagree	Disagree	Disagree	Disagree	Yes	No	Yes	No effect	Co-workers	No	No	Health concerns;	Orientation of the public through mass media;
307	44	Woman	Married	Doctorate	Cairo	Physical Medicine & Rehabilitation	University hospital;	No	No		No			Agree	Agree	Agree	Agree	Agree	Agree	Agree	Disagree	Disagree	Disagree	Disagree	Agree	Agree	Agree	Agree	Agree	Agree	Yes	Yes	Yes	No effect	Neighbours	No	No	Health concerns;	Availability of online training/educational sessions;Provision of protective equipment;Orientation of the public through mass media;
308	41	Man	Married	Doctorate	Cairo	Other	Private hospital/clinic;University hospital;	No	No		No			Agree	Agree	Disagree	Agree	Disagree	Disagree	Agree	Strongly agree	Disagree	Disagree	Disagree	Disagree	Disagree	Disagree	Disagree	Disagree	Disagree	Yes	Yes	Yes	No effect	Neighbours	No	No	Health concerns;	Provision of protective equipment;
309	43	Man	Married	Doctorate	Cairo	Neurosurgery	Private hospital/clinic;University hospital;	No	Yes	Other	No			Disagree	Disagree	Agree	Strongly disagree	Agree	Agree	Agree	Disagree	Strongly agree	Disagree	Disagree	Agree	Disagree	Disagree	Agree	Disagree	Agree	Yes	No	Yes	Increased the stigma	Other	No	No	Financial concerns;Health concerns;	Provision of protective equipment;Orientation of the public through mass media;
310	29	Man	Married	Master	Cairo	Psychiatry & Neurology	University hospital;	No	Yes	Other	No			Agree	Agree	Disagree	Strongly agree	Agree	Agree	Agree	Disagree	Agree	Disagree	Agree	Agree	Agree	Agree	Agree	Disagree	Agree	Yes	No	Yes	Increased the stigma	Neighbours	No	No	Social concerns;	Availability of online training/educational sessions;
311	52	Woman	Married	Doctorate	Cairo	Allergy & Immunology	University hospital;Isolation hospital ;	Yes	Yes	Other	Yes	PCR	Negative	Strongly disagree	Strongly disagree	Agree	Strongly disagree	Strongly disagree	Strongly disagree	Disagree	Strongly agree	Strongly Disagree	Strongly Disagree	Strongly Disagree	Strongly Disagree	Strongly Disagree	Strongly Disagree	Strongly Disagree	Strongly Disagree	Strongly Disagree	Yes	No	Yes	No effect	Other	No	No	Health concerns;	Other;
312	27	Man	Not married	MBBCh	Cairo	Obstetrics & Gynecology	Public hospital;Private hospital/clinic;	Yes	No		Yes	PCR	Negative	Strongly agree	Agree	Agree	Strongly agree	Agree	Agree	Agree	Strongly disagree	Agree	Agree	Strongly Disagree	Disagree	Agree	Agree	Agree	Agree	Agree	Yes	No	Yes	Decreased the stigma	Other	No	Yes	Financial concerns;Health concerns;Social concerns;Other;	Availability of online training/educational sessions;Provision of protective equipment;Orientation of the public through mass media;Other;
313	33	Woman	Not married	Master	Other Egyptian governorate	Family Medicine	University hospital;	Yes	Yes	Triage clinic	No			Strongly agree	Strongly agree	Agree	Agree	Agree	Agree	Strongly agree	Agree	Agree	Agree	Agree	Agree	Agree	Agree	Agree	Agree	Agree	Yes	No	Yes	Increased the stigma	Other	No	No	Financial concerns;Health concerns;Social concerns;	Provision of protective equipment;Other;
314	27	Woman	Not married	MBBCh	Other Egyptian governorate	Pediatrics	Private hospital/clinic;	Yes	No		No			Strongly agree	Strongly agree	Agree	Agree	Agree	Agree	Agree	Agree	Agree	Agree	Agree	Agree	Agree	Agree	Agree	Agree	Agree	Yes	No	Yes	Increased the stigma	Other	No	No	Financial concerns;	Availability of online training/educational sessions;
315	26	Man	Not married	MBBCh	Cairo	Other	Primary healthcare centre;	No	Yes	Other	Yes	Rapid test/Antibodies	Negative	Strongly agree	Disagree	Agree	Agree	Agree	Agree	Agree	Agree	Agree	Agree	Agree	Agree	Agree	Agree	Agree	Agree	Agree	Yes	Yes	Yes	Increased the stigma	Household members	Yes	No	Health concerns;	Provision of protective equipment;
316	44	Woman	Married	Doctorate	Cairo	Physical Medicine & Rehabilitation	University hospital;	No	No		No			Agree	Agree	Disagree	Strongly disagree	Disagree	Agree	Agree	Strongly disagree	Disagree	Agree	Disagree	Agree	Agree	Agree	Agree	Agree	Disagree	Yes	No	Yes	Increased the stigma	Other	No	Yes	Financial concerns;Health concerns;Social concerns;	Availability of online training/educational sessions;Provision of protective equipment;Orientation of the public through mass media;
317	43	Woman	Married	Doctorate	Cairo	Ophthalmology	Private hospital/clinic;University hospital;	No	Yes	Other	No			Disagree	Disagree	Disagree	Agree	Disagree	Disagree	Disagree	Disagree	Agree	Agree	Disagree	Disagree	Disagree	Agree	Disagree	Agree	Disagree	Yes	No	Yes	Increased the stigma	Other	No	Yes	Health concerns;	Availability of online training/educational sessions;Provision of protective equipment;
318	54	Woman	Married	Doctorate	Cairo	Clinical Pathology	University hospital;	No	Yes	Other	No			Strongly disagree	Agree	Strongly disagree	Strongly disagree	Agree	Disagree	Agree	Strongly agree	Agree	Strongly Disagree	Strongly Disagree	Disagree	Strongly Disagree	Strongly Disagree	Disagree	Disagree	Disagree	Yes	No	No	Decreased the stigma	Other	No	No	Health concerns;Social concerns;	Availability of online training/educational sessions;Orientation of the public through mass media;
319	27	Man	Not married	MBBCh	Cairo	Neurosurgery	University hospital;	Yes	Yes	Other	Yes	PCR	Negative	Disagree	Disagree	Agree	Agree	Disagree	Agree	Agree	Agree	Strongly agree	Strongly Disagree	Disagree	Agree	Agree	Disagree	Agree	Disagree	Disagree	Yes	No	No	Decreased the stigma	Co-workers	No	No	Health concerns;	Provision of protective equipment;
320	29	Woman	Not married	Master	Cairo	Psychiatry & Neurology	Private hospital/clinic;	No	No		Yes	Rapid test/Antibodies	Negative	Agree	Agree	Disagree	Disagree	Agree	Disagree	Strongly agree	Agree	Agree	Disagree	Disagree	Disagree	Disagree	Disagree	Disagree	Strongly agree	Agree	Yes	No	Yes	Increased the stigma	Neighbours	Yes	No	Health concerns;	Availability of online training/educational sessions;Provision of protective equipment;
321	24	Woman	Not married	MBBCh	Cairo	Other	Public hospital;	No	No		No			Strongly agree	Agree	Agree	Strongly agree	Agree	Agree	Agree	Disagree	Agree	Agree	Agree	Agree	Disagree	Agree	Strongly agree	Disagree	Agree	Yes	No	Yes	Increased the stigma	Other	No	No	Health concerns;	Provision of protective equipment;Orientation of the public through mass media;
322	32	Woman	Married	Master	Cairo	Obstetrics & Gynecology	Private hospital/clinic;Other;	No	No		Yes	Rapid test/Antibodies	Negative	Disagree	Agree	Agree	Disagree	Disagree	Agree	Agree	Agree	Disagree	Disagree	Disagree	Agree	Disagree	Disagree	Disagree	Disagree	Disagree	Yes	Yes	Yes	Increased the stigma	Co-workers	No	No	Financial concerns;Health concerns;	Provision of protective equipment;Orientation of the public through mass media;
323	42	Woman	Married	Doctorate	Cairo	Other	University hospital;	No	Yes	Other	No			Strongly agree	Strongly agree	Agree	Strongly agree	Agree	Disagree	Agree	Disagree	Agree	Agree	Agree	Agree	Agree	Agree	Agree	Agree	Agree	Yes	Yes	Yes	Increased the stigma	Neighbours	No	No	Health concerns;	Provision of protective equipment;
324	24	Man	Not married	MBBCh	Cairo	Other	University hospital;	Yes	No		Yes	PCR	Positive	Strongly agree	Strongly disagree	Strongly agree	Agree	Strongly disagree	Strongly agree	Strongly agree	Disagree	Agree	Agree	Agree	Agree	Agree	Agree	Agree	Agree	Agree	Yes	No	Yes	No effect	Neighbours	Yes	Yes	Health concerns;	Orientation of the public through mass media;Other;
325	42	Man	Married	Master	Cairo	Obstetrics & Gynecology	Public hospital;	No	Yes	Other	No			Agree	Agree	Agree	Strongly agree	Agree	Disagree	Strongly agree	Agree	Disagree	Agree	Disagree	Agree	Agree	Agree	Strongly agree	Agree	Agree	Yes	Yes	Yes	Increased the stigma	Neighbours	No	No	Financial concerns;Health concerns;	Provision of protective equipment;
326	39	Man	Married	Doctorate	Cairo	Neurosurgery	Private hospital/clinic;University hospital;	No	Yes	Other	No			Disagree	Agree	Disagree	Strongly agree	Agree	Disagree	Agree	Agree	Disagree	Disagree	Disagree	Disagree	Disagree	Agree	Agree	Agree	Agree	Yes	Yes	Yes	Increased the stigma	Other	No	No	Financial concerns;Health concerns;	Orientation of the public through mass media;
327	26	Woman	Not married	MBBCh	Cairo	Pediatrics	University hospital;	Yes	Yes	Triage clinic	Yes	PCR	Negative	Agree	Agree	Agree	Agree	Agree	Agree	Agree	Agree	Disagree	Disagree	Disagree	Agree	Agree	Agree	Agree	Disagree	Agree	Yes	No	Yes	Increased the stigma	Other	No	Yes	Health concerns;	Provision of protective equipment;
328	42	Woman	Not married	Doctorate	Cairo	Dermatology	Private hospital/clinic;University hospital;	No	Yes	Other	No			Disagree	Agree	Disagree	Disagree	Agree	Strongly disagree	Agree	Strongly agree	Disagree	Agree	Disagree	Agree	Agree	Agree	Agree	Disagree	Disagree	Yes	No	Yes	Increased the stigma	Household members	No	No	Health concerns;	Availability of online training/educational sessions;Provision of protective equipment;
329	38	Man	Married	Doctorate	Cairo	Pediatrics	University hospital;	No	No		No			Agree	Agree	Disagree	Agree	Agree	Agree	Agree	Strongly agree	Disagree	Disagree	Strongly Disagree	Disagree	Strongly Disagree	Disagree	Disagree	Strongly Disagree	Disagree	Yes	No	Yes	No effect	Family	Yes	Yes	Health concerns;	Availability of online training/educational sessions;
330	44	Woman	Married	Doctorate	Cairo	Other	Other;	No	No		Yes	Rapid test/Antibodies	Negative	Agree	Agree	Agree	Agree	Agree	Disagree	Agree	Disagree	Agree	Agree	Disagree	Agree	Agree	Disagree	Agree	Agree	Agree	Yes	No	Yes	Increased the stigma	Neighbours	No	No	Health concerns;	Provision of protective equipment;
331	42	Woman	Not married	Doctorate	Other Egyptian governorate	Other	Other;	No	No		No			Strongly disagree	Agree	Disagree	Disagree	Agree	Disagree	Disagree	Strongly agree	Disagree	Strongly Disagree	Strongly Disagree	Agree	Agree	Strongly agree	Agree	Agree	Agree	Yes	No	Yes	No effect	Neighbours	No	No	Health concerns;	Orientation of the public through mass media;
332	25	Man	Not married	MBBCh	Other Egyptian governorate	Other	University hospital;	No	Yes	Other	No			Agree	Disagree	Agree	Agree	Disagree	Agree	Strongly agree	Disagree	Disagree	Disagree	Agree	Agree	Disagree	Agree	Agree	Disagree	Agree	Yes	Yes	Yes	Increased the stigma	Other	No	No	Financial concerns;	Availability of online training/educational sessions;Provision of protective equipment;Orientation of the public through mass media;Other;
333	49	Man	Married	Doctorate	Other Egyptian governorate	Surgery	University hospital;	No	No		No			Agree	Agree	Disagree	Agree	Agree	Agree	Disagree	Agree	Agree	Agree	Agree	Agree	Disagree	Agree	Agree	Disagree	Agree	Yes	No	Yes	Increased the stigma	Other	No	No	Health concerns;	Availability of online training/educational sessions;
334	42	Woman	Not married	Doctorate	Cairo	Obstetrics & Gynecology	University hospital;	No	No		No			Disagree	Disagree	Disagree	Agree	Disagree	Disagree	Agree	Disagree	Disagree	Disagree	Disagree	Agree	Disagree	Agree	Agree	Agree	Disagree	Yes	No	Yes	Increased the stigma	Other	No	No	Health concerns;	Provision of protective equipment;
335	33	Woman	Married	Doctorate	Other Egyptian governorate	Other	Public hospital;University hospital;	No	Yes	Triage clinic	No			Strongly agree	Disagree	Agree	Agree	Agree	Disagree	Agree	Agree	Disagree	Disagree	Disagree	Disagree	Disagree	Disagree	Disagree	Disagree	Agree	Yes	No	Yes	Increased the stigma	Other	No	No	Health concerns;	Provision of protective equipment;
336	43	Woman	Not married	Master	Cairo	Surgery	Other;	No	Yes	Other	No			Strongly agree	Disagree	Disagree	Agree	Disagree	Disagree	Agree	Agree	Agree	Disagree	Disagree	Disagree	Disagree	Disagree	Disagree	Disagree	Disagree	Yes	No	Yes	Increased the stigma	Other	No	No	Health concerns;	Other;
337	37	Woman	Not married	Master	Cairo	Obstetrics & Gynecology	Public hospital;Private hospital/clinic;	Yes	No		Yes	PCR	Negative	Agree	Agree	Agree	Disagree	Agree	Disagree	Agree	Agree	Agree	Disagree	Disagree	Agree	Disagree	Agree	Agree	Disagree	Agree	Yes	No	Yes	Increased the stigma	Co-workers	No	No	Social concerns;	Orientation of the public through mass media;
338	48	Woman	Married	Doctorate	Other Egyptian governorate	Other	University hospital;	No	No		No			Disagree	Disagree	Strongly disagree	Agree	Agree	Agree	Agree	Agree	Disagree	Disagree	Disagree	Agree	Agree	Agree	Agree	Agree	Agree	Yes	No	Yes	Increased the stigma	Co-workers	No	No	Health concerns;	Availability of online training/educational sessions;Provision of protective equipment;Orientation of the public through mass media;
339	28	Woman	Not married	MBBCh	Cairo	Anesthesiology	University hospital;	No	Yes	Other	Yes	Rapid test/Antibodies	Negative	Disagree	Disagree	Agree	Agree	Disagree	Disagree	Disagree	Disagree	Disagree	Disagree	Disagree	Disagree	Disagree	Agree	Disagree	Disagree	Disagree	Yes	No	Yes	Increased the stigma	Other	No	No	Health concerns;	Orientation of the public through mass media;
340	40	Woman	Married	Doctorate	Other Egyptian governorate	Other	University hospital;	No	No		No			Disagree	Disagree	Disagree	Disagree	Disagree	Disagree	Disagree	Strongly agree	Disagree	Disagree	Disagree	Disagree	Disagree	Disagree	Disagree	Disagree	Disagree	Yes	No	No	No effect	Other	No	No	Health concerns;	Orientation of the public through mass media;
341	40	Man	Married	Doctorate	Cairo	Obstetrics & Gynecology	Private hospital/clinic;University hospital;	Yes	No		No			Disagree	Disagree	Disagree	Disagree	Disagree	Disagree	Disagree	Agree	Disagree	Disagree	Disagree	Disagree	Disagree	Disagree	Disagree	Disagree	Disagree	Yes	No	Yes	Increased the stigma	Other	No	No	Health concerns;	Provision of protective equipment;
342	33	Woman	Not married	MBBCh	Cairo	Other	University hospital;	No	No		No			Agree	Agree	Agree	Agree	Agree	Agree	Agree	Agree	Disagree	Strongly Disagree	Strongly Disagree	Strongly Disagree	Agree	Disagree	Disagree	Disagree	Disagree	Yes	Yes	Yes	Decreased the stigma	Household members	No	No	Financial concerns;Health concerns;Social concerns;	Availability of online training/educational sessions;Orientation of the public through mass media;Other;
343	44	Man	Married	Master	Cairo	Pediatrics	Private hospital/clinic;	Yes	No		No			Agree	Strongly agree	Agree	Agree	Agree	Agree	Agree	Disagree	Agree	Agree	Agree	Agree	Agree	Agree	Agree	Agree	Agree	Yes	No	Yes	Increased the stigma	Household members	No	No	Financial concerns;Health concerns;Social concerns;	Availability of online training/educational sessions;Provision of protective equipment;Orientation of the public through mass media;
344	39	Woman	Not married	Master	Other Egyptian governorate	Other	Other;	Yes	Yes	Other	No			Disagree	Disagree	Disagree	Disagree	Disagree	Disagree	Agree	Agree	Disagree	Disagree	Disagree	Disagree	Disagree	Disagree	Disagree	Disagree	Disagree	Yes	No	Yes	Increased the stigma	Family	No	No	Social concerns;	Availability of online training/educational sessions;
345	58	Man	Married	Doctorate	Cairo	Surgery	Private hospital/clinic;	No	Yes	Other	No			Strongly agree	Strongly agree	Agree	Agree	Disagree	Agree	Strongly agree	Strongly agree	Strongly Disagree	Strongly Disagree	Strongly Disagree	Strongly Disagree	Strongly Disagree	Strongly Disagree	Strongly Disagree	Strongly Disagree	Strongly Disagree	Yes	No	Yes	No effect	Family	No	No	Health concerns;	Provision of protective equipment;
346	26	Woman	Not married	MBBCh	Cairo	Dermatology	Private hospital/clinic;Other;	No	Yes	Other	No			Agree	Disagree	Strongly agree	Strongly agree	Agree	Strongly agree	Strongly agree	Disagree	Strongly agree	Strongly agree	Agree	Agree	Disagree	Agree	Agree	Strongly agree	Agree	Yes	No	Yes	Increased the stigma	Family	No	Yes	Health concerns;	Availability of online training/educational sessions;
347	50	Woman	Married	Doctorate	Cairo	Anesthesiology	University hospital;	No	No		No			Disagree	Agree	Disagree	Disagree	Agree	Disagree	Agree	Agree	Disagree	Disagree	Disagree	Agree	Agree	Agree	Agree	Disagree	Agree	Yes	No	Yes	Increased the stigma	Family	No	No	Health concerns;	Availability of online training/educational sessions;
348	27	Woman	Not married	MBBCh	Cairo	Pediatrics	Other;	No	Yes	Isolation rooms	Yes	Rapid test/Antibodies	Negative	Disagree	Agree	Agree	Disagree	Strongly agree	Agree	Strongly agree	Strongly agree	Strongly agree	Disagree	Disagree	Agree	Disagree	Strongly agree	Agree	Disagree	Strongly agree	Yes	No	Yes	No effect	Family	No	Yes	Social concerns;	Availability of online training/educational sessions;Provision of protective equipment;Orientation of the public through mass media;
349	39	Woman	Not married	Master	Cairo	Obstetrics & Gynecology	Other;	No	No		No			Agree	Disagree	Agree	Agree	Disagree	Disagree	Agree	Agree	Agree	Agree	Agree	Agree	Agree	Agree	Agree	Disagree	Agree	Yes	No	Yes	Increased the stigma	Co-workers	No	No	Financial concerns;Health concerns;Social concerns;	Availability of online training/educational sessions;Provision of protective equipment;Orientation of the public through mass media;
350	40	Woman	Married	Master	Cairo	Psychiatry & Neurology	Other;	No	No		No			Disagree	Agree	Disagree	Disagree	Disagree	Disagree	Agree	Agree	Agree	Agree	Agree	Agree	Disagree	Agree	Disagree	Disagree	Disagree	Yes	No	Yes	No effect	Other	No	No	Health concerns;	Availability of online training/educational sessions;
351	26	Woman	Not married	MBBCh	Cairo	Ophthalmology	Other;	No	Yes	Triage clinic	No			Strongly agree	Disagree	Agree	Agree	Agree	Disagree	Agree	Disagree	Agree	Agree	Agree	Agree	Disagree	Disagree	Agree	Agree	Agree	Yes	Yes	Yes	Increased the stigma	Other	Yes	No	Health concerns;	Provision of protective equipment;
352	38	Woman	Not married	MBBCh	Cairo	Obstetrics & Gynecology	Private hospital/clinic;	No	No		No			Disagree	Disagree	Agree	Disagree	Disagree	Agree	Agree	Agree	Strongly Disagree	Disagree	Disagree	Disagree	Strongly Disagree	Agree	Disagree	Strongly Disagree	Strongly Disagree	Yes	No	Yes	Increased the stigma	Other	Yes	Yes	Financial concerns;Health concerns;	Provision of protective equipment;Orientation of the public through mass media;
353	40	Woman	Married	MBBCh	Other Egyptian governorate	Other	Private hospital/clinic;	No	No		No			Agree	Agree	Disagree	Disagree	Disagree	Agree	Agree	Agree	Disagree	Disagree	Disagree	Disagree	Disagree	Agree	Disagree	Disagree	Disagree	Yes	Yes	Yes	Increased the stigma	Family	No	Yes	Health concerns;	Provision of protective equipment;
354	32	Woman	Married	Master	Cairo	Obstetrics & Gynecology	Other;	No	Yes	Triage clinic	Yes	PCR	Negative	Agree	Agree	Agree	Agree	Agree	Agree	Agree	Disagree	Agree	Strongly Disagree	Strongly Disagree	Disagree	Disagree	Disagree	Disagree	Disagree	Agree	Yes	No	Yes	Increased the stigma	Neighbours	No	No	Health concerns;	Provision of protective equipment;
355	57	Woman	Married	Doctorate	Cairo	Obstetrics & Gynecology	University hospital;	No	No		No			Disagree	Disagree	Disagree	Strongly disagree	Disagree	Strongly disagree	Agree	Agree	Agree	Disagree	Disagree	Disagree	Disagree	Disagree	Disagree	Disagree	Disagree	Yes	No	Yes	Increased the stigma	Other	No	No	Financial concerns;Social concerns;	Orientation of the public through mass media;
356	67	Man	Married	Doctorate	Other Egyptian governorate	Clinical Pathology	University hospital;	Yes	Yes	Other	No			Strongly disagree	Disagree	Strongly disagree	Strongly disagree	Strongly disagree	Disagree	Disagree	Strongly agree	Strongly Disagree	Strongly Disagree	Strongly Disagree	Strongly Disagree	Strongly Disagree	Strongly Disagree	Disagree	Strongly Disagree	Strongly Disagree	No	No	No	No effect	Household members	Yes	No	Health concerns;	Availability of online training/educational sessions;Provision of protective equipment;Orientation of the public through mass media;
357	42	Woman	Married	Doctorate	Cairo	Dermatology	University hospital;	No	No		No			Disagree	Agree	Agree	Agree	Agree	Disagree	Agree	Agree	Agree	Agree	Agree	Disagree	Agree	Agree	Agree	Disagree	Agree	Yes	No	Yes	Increased the stigma	Family	No	No	Social concerns;	Orientation of the public through mass media;
358	39	Man	Married	Doctorate	Other Egyptian governorate	Other	Other;	No	No		No			Agree	Agree	Agree	Agree	Agree	Agree	Agree	Strongly agree	Disagree	Disagree	Disagree	Agree	Agree	Disagree	Disagree	Disagree	Disagree	Yes	No	Yes	No effect	Other	No	No	Health concerns;	Orientation of the public through mass media;
359	47	Woman	Married	Doctorate	Other Egyptian governorate	Other	Other;	No	No		No			Agree	Agree	Disagree	Disagree	Disagree	Disagree	Agree	Agree	Disagree	Disagree	Disagree	Agree	Disagree	Agree	Disagree	Disagree	Disagree	Yes	Yes	Yes	Decreased the stigma	Other	Yes	No	Financial concerns;Health concerns;	Orientation of the public through mass media;
360	35	Woman	Married	Master	Other Egyptian governorate	Emergency Medicine	Public hospital;Private hospital/clinic;	Yes	Yes	ICU	Yes	PCR	Positive	Agree	Agree	Agree	Agree	Agree	Agree	Agree	Agree	Agree	Agree	Agree	Agree	Agree	Agree	Agree	Agree	Agree	Yes	No	Yes	Increased the stigma	Other	No	No	Financial concerns;Health concerns;	Availability of online training/educational sessions;Provision of protective equipment;Orientation of the public through mass media;
361	38	Woman	Not married	Doctorate	Cairo	Obstetrics & Gynecology	University hospital;	No	No		No			Agree	Agree	Disagree	Strongly agree	Strongly disagree	Disagree	Disagree	Disagree	Agree	Agree	Disagree	Disagree	Disagree	Disagree	Disagree	Disagree	Disagree	Yes	No	Yes	Increased the stigma	Other	No	No	Health concerns;	Availability of online training/educational sessions;
362	54	Woman	Married	Doctorate	Cairo	Pediatrics	University hospital;	No	No		Yes	Rapid test/Antibodies	Negative	Agree	Agree	Disagree	Agree	Agree	Disagree	Agree	Agree	Disagree	Disagree	Disagree	Agree	Disagree	Agree	Agree	Agree	Agree	Yes	No	Yes	Increased the stigma	Other	Yes	No	Social concerns;	Orientation of the public through mass media;
363	60	Woman	Married	Doctorate	Cairo	Anesthesiology	Other;	No	Yes	Other	Yes	Rapid test/Antibodies	Negative	Strongly agree	Disagree	Disagree	Disagree	Agree	Strongly disagree	Agree	Agree	Disagree	Disagree	Disagree	Agree	Agree	Agree	Agree	Agree	Disagree	Yes	No	Yes	No effect	Neighbours	Yes	Yes	Health concerns;	Other;
364	64	Woman	Married	Master	Cairo	Chest	Other;	No	No		No			Strongly disagree	Disagree	Strongly disagree	Disagree	Disagree	Disagree	Disagree	Strongly agree	Disagree	Disagree	Strongly agree	Disagree	Disagree	Disagree	Disagree	Disagree	Disagree	Yes	No	Yes	Increased the stigma	Neighbours	No	No	Financial concerns;Social concerns;	Orientation of the public through mass media;
365	28	Woman	Married	Master	Other Egyptian governorate	Other	Other;	No	No		No			Agree	Agree	Agree	Agree	Disagree	Disagree	Agree	Agree	Agree	Agree	Agree	Disagree	Agree	Disagree	Agree	Agree	Agree	Yes	No	Yes	No effect	Other	No	No	Health concerns;	Other;
366	33	Woman	Married	Doctorate	Cairo	Ophthalmology	Public hospital;Private hospital/clinic;	No	No		Yes	PCR	Negative	Strongly disagree	Agree	Strongly agree	Disagree	Agree	Agree	Agree	Strongly agree	Strongly Disagree	Strongly Disagree	Disagree	Agree	Disagree	Agree	Agree	Strongly Disagree	Agree	Yes	No	Yes	No effect	Family	No	No	Health concerns;	Provision of protective equipment;
367	33	Woman	Married	Doctorate	Cairo	Ophthalmology	Public hospital;Private hospital/clinic;	No	No		Yes	PCR	Negative	Strongly disagree	Agree	Strongly agree	Disagree	Agree	Agree	Agree	Strongly agree	Strongly Disagree	Strongly Disagree	Disagree	Agree	Disagree	Agree	Agree	Strongly Disagree	Agree	Yes	No	Yes	No effect	Family	No	No	Health concerns;	Provision of protective equipment;
368	35	Woman	Married	Master	Cairo	Pediatrics	Primary healthcare centre;	No	No		No			Agree	Disagree	Strongly agree	Agree	Disagree	Agree	Disagree	Disagree	Agree	Agree	Agree	Disagree	Disagree	Disagree	Disagree	Disagree	Disagree	Yes	No	Yes	Increased the stigma	Household members	No	No	Health concerns;	Provision of protective equipment;
369	35	Man	Not married	Diploma	Other Egyptian governorate	Obstetrics & Gynecology	Public hospital;Private hospital/clinic;	Yes	Yes	Triage clinic	No			Agree	Disagree	Disagree	Agree	Agree	Agree	Agree	Disagree	Agree	Agree	Disagree	Agree	Disagree	Disagree	Agree	Disagree	Disagree	Yes	Yes	Yes	No effect	Other	No	No	Financial concerns;Health concerns;	Availability of online training/educational sessions;Provision of protective equipment;Orientation of the public through mass media;Other;
370	42	Woman	Married	Doctorate	Other Egyptian governorate	Allergy & Immunology	University hospital;	No	No		No			Strongly disagree	Strongly disagree	Strongly disagree	Strongly disagree	Strongly disagree	Strongly disagree	Strongly disagree	Strongly agree	Strongly Disagree	Strongly Disagree	Strongly Disagree	Strongly Disagree	Strongly Disagree	Strongly Disagree	Strongly Disagree	Strongly Disagree	Strongly Disagree	Yes	No	Yes	Increased the stigma	Neighbours	No	No	Health concerns;	Availability of online training/educational sessions;
371	28	Man	Not married	MBBCh	Other Egyptian governorate	Allergy & Immunology	University hospital;	Yes	No		Yes	Rapid test/Antibodies	Negative	Agree	Agree	Agree	Agree	Agree	Agree	Strongly agree	Disagree	Agree	Strongly agree	Agree	Agree	Agree	Agree	Agree	Agree	Agree	Yes	Yes	Yes	No effect	Neighbours	No	No	Health concerns;	Other;
372	41	Man	Married	Doctorate	Cairo	Surgery	University hospital;	No	Yes	Other	No			Disagree	Disagree	Disagree	Disagree	Disagree	Strongly disagree	Disagree	Strongly agree	Strongly Disagree	Strongly Disagree	Strongly Disagree	Disagree	Disagree	Disagree	Disagree	Disagree	Disagree	Yes	No	No	No effect	Other	No	No	Health concerns;	Orientation of the public through mass media;
373	34	Man	Not married	Diploma	Cairo	Pediatrics	Public hospital;	Yes	Yes	Triage clinic	No			Agree	Agree	Agree	Agree	Agree	Agree	Agree	Agree	Disagree	Agree	Disagree	Disagree	Disagree	Agree	Agree	Disagree	Agree	Yes	Yes	Yes	Increased the stigma	Other	No	No	Health concerns;	Other;
374	46	Man	Married	Doctorate	Cairo	Anesthesiology	University hospital;	Yes	Yes	ICU	Yes	PCR	Negative	Disagree	Strongly disagree	Strongly disagree	Strongly disagree	Strongly disagree	Strongly disagree	Strongly disagree	Strongly agree	Strongly Disagree	Strongly Disagree	Strongly Disagree	Strongly Disagree	Strongly Disagree	Agree	Strongly Disagree	Strongly Disagree	Strongly Disagree	No	No	No	No effect	Other	No	No	Financial concerns;	Provision of protective equipment;
375	47	Woman	Not married	Doctorate	Cairo	Allergy & Immunology	University hospital;	No	No		No			Disagree	Agree	Disagree	Strongly agree	Disagree	Disagree	Agree	Agree	Strongly Disagree	Strongly Disagree	Strongly Disagree	Disagree	Strongly Disagree	Strongly Disagree	Strongly Disagree	Strongly Disagree	Strongly Disagree	Yes	No	Yes	Increased the stigma	Neighbours	Yes	No	Health concerns;	Provision of protective equipment;Orientation of the public through mass media;
376	62	Woman	Married	Doctorate	Cairo	Pediatrics	University hospital;	No	Yes	Other	No			Strongly disagree	Disagree	Strongly disagree	Disagree	Agree	Agree	Agree	Agree	Disagree	Disagree	Disagree	Disagree	Disagree	Agree	Agree	Disagree	Disagree	Yes	No	Yes	No effect	Other	No	No	Health concerns;	Provision of protective equipment;
377	32	Woman	Married	Master	Cairo	Allergy & Immunology	University hospital;	Yes	Yes	Triage clinic	Yes	PCR	Negative	Strongly disagree	Strongly disagree	Strongly disagree	Agree	Strongly disagree	Strongly disagree	Agree	Strongly agree	Strongly Disagree	Strongly Disagree	Strongly Disagree	Strongly Disagree	Strongly Disagree	Strongly Disagree	Agree	Agree	Strongly Disagree	Yes	Yes	Yes	Increased the stigma	Household members	No	No	Health concerns;	Provision of protective equipment;
378	26	Woman	Not married	MBBCh	Cairo	Other	Primary healthcare centre;	No	No		No			Disagree	Agree	Disagree	Agree	Disagree	Agree	Strongly agree	Disagree	Agree	Agree	Disagree	Disagree	Strongly Disagree	Disagree	Disagree	Disagree	Disagree	Yes	No	Yes	Increased the stigma	Other	No	Yes	Health concerns;	Orientation of the public through mass media;
379	27	Woman	Not married	MBBCh	Cairo	Radiology	Primary healthcare centre;	Yes	Yes	Isolation rooms	No			Agree	Agree	Disagree	Agree	Agree	Disagree	Agree	Disagree	Disagree	Disagree	Disagree	Agree	Agree	Agree	Agree	Disagree	Agree	Yes	No	Yes	Increased the stigma	Neighbours	No	No	Health concerns;	Provision of protective equipment;
380	43	Man	Married	Master	Cairo	Orthopaedic Surgery	Public hospital;	Yes	Yes	Other	No			Agree	Disagree	Disagree	Disagree	Agree	Disagree	Agree	Agree	Disagree	Disagree	Disagree	Agree	Agree	Agree	Agree	Agree	Agree	No	No	Yes	No effect	Other	No	No	Social concerns;	Provision of protective equipment;
381	47	Man	Married	Master	Cairo	Orthopaedic Surgery	Public hospital;	Yes	No		No			Agree	Agree	Agree	Strongly agree	Agree	Agree	Agree	Agree	Agree	Agree	Disagree	Strongly agree	Agree	Agree	Agree	Strongly agree	Agree	Yes	No	Yes	Increased the stigma	Family	Yes	No	Health concerns;	Other;
382	35	Man	Married	Master	Cairo	Orthopaedic Surgery	Public hospital;	Yes	Yes	Triage clinic	No			Strongly disagree	Disagree	Disagree	Disagree	Disagree	Agree	Agree	Agree	Agree	Agree	Agree	Agree	Agree	Agree	Agree	Agree	Agree	Yes	Yes	Yes	Increased the stigma	Family	Yes	No	Health concerns;	Orientation of the public through mass media;
383	28	Woman	Not married	MBBCh	Cairo	Obstetrics & Gynecology	Primary healthcare centre;	No	No		No			Agree	Disagree	Strongly agree	Disagree	Agree	Agree	Agree	Strongly disagree	Disagree	Agree	Agree	Agree	Disagree	Disagree	Agree	Disagree	Agree	Yes	Yes	Yes	Increased the stigma	Neighbours	Yes	No	Financial concerns;Health concerns;Social concerns;	Availability of online training/educational sessions;Provision of protective equipment;Orientation of the public through mass media;Other;
384	33	Woman	Not married	Master	Cairo	Other	Private hospital/clinic;	No	No		No			Agree	Agree	Disagree	Agree	Agree	Strongly disagree	Agree	Disagree	Strongly Disagree	Disagree	Disagree	Agree	Disagree	Agree	Agree	Agree	Disagree	Yes	No	Yes	No effect	Family	No	Yes	Financial concerns;Health concerns;	Availability of online training/educational sessions;Provision of protective equipment;Orientation of the public through mass media;
385	34	Man	Married	Master	Other Egyptian governorate	Other	Private hospital/clinic;	No	Yes	Other	No			Agree	Disagree	Disagree	Disagree	Disagree	Disagree	Disagree	Disagree	Disagree	Disagree	Disagree	Agree	Disagree	Agree	Disagree	Disagree	Disagree	Yes	No	Yes	Increased the stigma	Other	No	Yes	Health concerns;	Provision of protective equipment;
386	42	Man	Married	Master	Cairo	Orthopaedic Surgery	Public hospital;	Yes	Yes	Other	Yes	PCR	Negative	Agree	Agree	Agree	Agree	Disagree	Disagree	Agree	Agree	Disagree	Disagree	Disagree	Agree	Disagree	Disagree	Disagree	Agree	Disagree	Yes	Yes	Yes	Increased the stigma	Other	No	No	Health concerns;	Provision of protective equipment;
387	38	Woman	Married	Master	Cairo	Internal Medicine	Fever hospital;	Yes	Yes	Triage clinic	Yes	PCR	Positive	Agree	Agree	Agree	Disagree	Agree	Disagree	Agree	Strongly agree	Agree	Disagree	Agree	Agree	Disagree	Agree	Agree	Disagree	Agree	Yes	Yes	Yes	No effect	Other	No	No	Health concerns;	Orientation of the public through mass media;
388	45	Man	Married	Doctorate	Cairo	Other	University hospital;	Yes	No		Yes	PCR	Negative	Agree	Agree	Disagree	Strongly disagree	Strongly agree	Disagree	Strongly agree	Agree	Disagree	Strongly Disagree	Strongly Disagree	Strongly agree	Agree	Agree	Agree	Strongly agree	Agree	Yes	No	Yes	No effect	Family	No	No	Financial concerns;Health concerns;Social concerns;	Availability of online training/educational sessions;Provision of protective equipment;
389	30	Woman	Married	Master	Cairo	Clinical Pathology	Public hospital;	Yes	Yes	Other	No			Agree	Agree	Strongly agree	Agree	Agree	Strongly agree	Agree	Strongly agree	Agree	Disagree	Disagree	Agree	Agree	Agree	Disagree	Agree	Agree	Yes	No	Yes	Increased the stigma	Other	No	No	Health concerns;	Availability of online training/educational sessions;
390	43	Woman	Married	Master	Cairo	Clinical Pathology	Isolation hospital ;	Yes	Yes	Other	No			Agree	Agree	Agree	Agree	Agree	Agree	Agree	Agree	Agree	Disagree	Disagree	Agree	Agree	Agree	Agree	Agree	Agree	Yes	No	Yes	Increased the stigma	Neighbours	No	No	Social concerns;	Availability of online training/educational sessions;
391	50	Woman	Married	Master	Cairo	Other	Other;	No	No		No			Disagree	Disagree	Disagree	Disagree	Disagree	Disagree	Disagree	Agree	Disagree	Agree	Agree	Agree	Agree	Agree	Agree	Agree	Agree	Yes	No	Yes	Increased the stigma	Other	No	No	Health concerns;	Other;
392	26	Woman	Not married	MBBCh	Cairo	Anesthesiology	University hospital;	Yes	Yes	Other	Yes	PCR	Negative	Agree	Agree	Agree	Agree	Agree	Agree	Agree	Agree	Disagree	Disagree	Disagree	Agree	Agree	Agree	Agree	Agree	Agree	Yes	No	Yes	Increased the stigma	Other	No	No	Health concerns;	Provision of protective equipment;
393	31	Woman	Married	Master	Other Egyptian governorate	Clinical Pathology	Public hospital;Private hospital/clinic;	No	Yes	Other	No			Disagree	Agree	Strongly agree	Agree	Agree	Agree	Agree	Strongly disagree	Agree	Strongly Disagree	Strongly Disagree	Agree	Strongly Disagree	Disagree	Disagree	Strongly Disagree	Strongly Disagree	No	No	Yes	No effect	Other	Yes	Yes	Financial concerns;Health concerns;Social concerns;	Availability of online training/educational sessions;Provision of protective equipment;Orientation of the public through mass media;
394	34	Woman	Not married	Master	Cairo	Clinical Pathology	Public hospital;	Yes	Yes	Other	No			Disagree	Agree	Disagree	Disagree	Disagree	Agree	Disagree	Strongly agree	Disagree	Disagree	Disagree	Disagree	Disagree	Disagree	Disagree	Disagree	Disagree	No	No	Yes	Increased the stigma	Other	No	No	Health concerns;	Orientation of the public through mass media;
395	55	Woman	Married	Doctorate	Cairo	Other	University hospital;	No	No		No			Strongly disagree	Disagree	Disagree	Strongly disagree	Disagree	Strongly disagree	Disagree	Agree	Agree	Disagree	Disagree	Disagree	Disagree	Disagree	Disagree	Disagree	Disagree	Yes	No	Yes	Increased the stigma	Neighbours	No	No	Health concerns;	Availability of online training/educational sessions;Provision of protective equipment;Orientation of the public through mass media;
396	45	Woman	Married	Doctorate	Cairo	Ophthalmology	University hospital;	No	No		No			Disagree	Disagree	Agree	Agree	Agree	Agree	Agree	Strongly agree	Disagree	Disagree	Disagree	Agree	Agree	Agree	Agree	Agree	Agree	Yes	No	Yes	Increased the stigma	Other	No	No	Health concerns;	Availability of online training/educational sessions;
397	40	Woman	Married	MBBCh	Other Egyptian governorate	Internal Medicine	Private hospital/clinic;University hospital;	No	No		No			Agree	Disagree	Agree	Agree	Strongly disagree	Disagree	Agree	Agree	Agree	Disagree	Disagree	Agree	Disagree	Disagree	Disagree	Disagree	Disagree	Yes	No	Yes	Increased the stigma	Other	No	No	Health concerns;	Provision of protective equipment;
398	32	Man	Not married	Master	Cairo	Ophthalmology	Private hospital/clinic;University hospital;	No	Yes	Other	No			Disagree	Disagree	Strongly agree	Disagree	Agree	Strongly disagree	Disagree	Disagree	Disagree	Disagree	Strongly Disagree	Disagree	Strongly Disagree	Strongly Disagree	Strongly Disagree	Strongly Disagree	Strongly Disagree	Yes	No	Yes	No effect	Other	No	No	Health concerns;	Provision of protective equipment;
399	46	Man	Not married	Doctorate	Cairo	Ophthalmology	University hospital;	No	No		No			Strongly disagree	Disagree	Disagree	Disagree	Disagree	Agree	Disagree	Agree	Agree	Agree	Agree	Agree	Agree	Agree	Agree	Agree	Agree	Yes	No	Yes	Increased the stigma	Neighbours	No	No	Health concerns;	Orientation of the public through mass media;
400	31	Woman	Married	Master	Cairo	Ophthalmology	Private hospital/clinic;	No	No		No			Disagree	Disagree	Agree	Disagree	Disagree	Disagree	Agree	Agree	Agree	Disagree	Disagree	Disagree	Disagree	Disagree	Disagree	Disagree	Disagree	Yes	No	Yes	Increased the stigma	Other	No	No	Health concerns;	Availability of online training/educational sessions;Other;
401	30	Man	Married	Master	Cairo	Ophthalmology	Private hospital/clinic;Isolation hospital ;	No	Yes	Triage clinic	No			Strongly disagree	Agree	Strongly agree	Disagree	Agree	Strongly agree	Strongly agree	Agree	Strongly agree	Strongly Disagree	Strongly Disagree	Agree	Disagree	Disagree	Agree	Strongly agree	Agree	Yes	No	Yes	Increased the stigma	Other	No	No	Financial concerns;Health concerns;Social concerns;	Provision of protective equipment;
402	57	Man	Married	Doctorate	Cairo	Ophthalmology	University hospital;	No	No		No			Disagree	Agree	Agree	Agree	Disagree	Agree	Strongly agree	Strongly agree	Agree	Agree	Agree	Agree	Strongly agree	Strongly agree	Strongly agree	Disagree	Disagree	Yes	No	Yes	No effect	Other	No	No	Financial concerns;Health concerns;Social concerns;	Availability of online training/educational sessions;
403	30	Woman	Not married	Master	Cairo	Ophthalmology	Private hospital/clinic;	No	No		No			Strongly agree	Agree	Strongly disagree	Disagree	Disagree	Strongly disagree	Agree	Strongly agree	Agree	Strongly Disagree	Strongly Disagree	Disagree	Disagree	Disagree	Disagree	Agree	Disagree	Yes	No	Yes	Increased the stigma	Other	No	Yes	Social concerns;	Availability of online training/educational sessions;
404	35	Woman	Not married	Doctorate	Cairo	Ophthalmology	University hospital;	No	Yes	Other	Yes	Rapid test/Antibodies	Negative	Agree	Agree	Agree	Disagree	Strongly disagree	Strongly disagree	Agree	Strongly agree	Disagree	Strongly Disagree	Strongly Disagree	Disagree	Strongly Disagree	Disagree	Strongly Disagree	Disagree	Disagree	Yes	No	Yes	Increased the stigma	Other	No	No	Health concerns;	Provision of protective equipment;Orientation of the public through mass media;
405	34	Woman	Married	Doctorate	Cairo	Ophthalmology	University hospital;	No	Yes	Other	No			Disagree	Disagree	Disagree	Disagree	Agree	Disagree	Agree	Agree	Disagree	Disagree	Disagree	Agree	Agree	Agree	Disagree	Disagree	Disagree	Yes	No	Yes	Increased the stigma	Neighbours	No	No	Health concerns;	Orientation of the public through mass media;
406	30	Man	Not married	Master	Cairo	Ophthalmology	University hospital;	No	Yes	Other	Yes	PCR	Negative	Disagree	Disagree	Disagree	Disagree	Disagree	Disagree	Disagree	Agree	Disagree	Disagree	Disagree	Disagree	Disagree	Disagree	Disagree	Disagree	Disagree	Yes	Yes	Yes	Increased the stigma	Other	No	No	Social concerns;	Availability of online training/educational sessions;
407	33	Woman	Married	Master	Cairo	Ophthalmology	Private hospital/clinic;	No	No		No			Agree	Disagree	Agree	Agree	Disagree	Agree	Agree	Disagree	Agree	Agree	Disagree	Agree	Disagree	Disagree	Disagree	Disagree	Disagree	Yes	Yes	Yes	Increased the stigma	Other	No	Yes	Financial concerns;Health concerns;Social concerns;Other;	Availability of online training/educational sessions;Provision of protective equipment;Orientation of the public through mass media;Other;
408	47	Woman	Married	Doctorate	Cairo	Ophthalmology	University hospital;	No	No		No			Strongly agree	Agree	Agree	Strongly agree	Strongly agree	Disagree	Agree	Disagree	Agree	Agree	Disagree	Disagree	Disagree	Agree	Agree	Strongly agree	Agree	Yes	No	Yes	Increased the stigma	Other	No	No	Financial concerns;Health concerns;Social concerns;	Provision of protective equipment;Orientation of the public through mass media;
409	32	Man	Married	Doctorate	Cairo	Ophthalmology	Private hospital/clinic;University hospital;	No	No		No			Agree	Disagree	Agree	Disagree	Disagree	Disagree	Agree	Agree	Disagree	Disagree	Disagree	Agree	Disagree	Agree	Disagree	Disagree	Disagree	Yes	No	No	No effect	Neighbours	No	No	Financial concerns;Health concerns;	Availability of online training/educational sessions;
410	32	Woman	Married	Master	Other Egyptian governorate	Pediatrics	Public hospital;	No	No		No			Disagree	Agree	Agree	Disagree	Disagree	Agree	Disagree	Disagree	Disagree	Disagree	Disagree	Disagree	Disagree	Strongly Disagree	Disagree	Disagree	Strongly Disagree	No	No	Yes	Increased the stigma	Other	No	No	Health concerns;	Other;
411	32	Man	Not married	Doctorate	Cairo	Thoracic Surgery	Private hospital/clinic;University hospital;	Yes	Yes	Triage clinic	Yes	PCR	Negative	Agree	Disagree	Disagree	Disagree	Disagree	Disagree	Disagree	Agree	Disagree	Disagree	Disagree	Disagree	Disagree	Disagree	Disagree	Disagree	Disagree	Yes	No	Yes	Increased the stigma	Other	No	No	Health concerns;Social concerns;	Availability of online training/educational sessions;Provision of protective equipment;Orientation of the public through mass media;
412	30	Man	Married	Master	Cairo	Ophthalmology	Private hospital/clinic;University hospital;	No	Yes	Other	No			Agree	Agree	Agree	Disagree	Disagree	Agree	Agree	Agree	Disagree	Disagree	Disagree	Agree	Disagree	Disagree	Disagree	Disagree	Disagree	Yes	No	Yes	Increased the stigma	Other	No	No	Health concerns;Social concerns;	Provision of protective equipment;Orientation of the public through mass media;
413	43	Woman	Married	Doctorate	Cairo	Internal Medicine	University hospital;	No	No		No			Agree	Agree	Strongly disagree	Agree	Disagree	Disagree	Disagree	Agree	Disagree	Agree	Disagree	Disagree	Disagree	Disagree	Disagree	Disagree	Disagree	Yes	No	Yes	No effect	Family	No	No	Social concerns;	Orientation of the public through mass media;
414	43	Woman	Married	Master	Cairo	Clinical Pathology	Other;	No	Yes	Other	No			Strongly disagree	Disagree	Strongly disagree	Agree	Agree	Strongly disagree	Disagree	Agree	Disagree	Agree	Agree	Agree	Disagree	Agree	Disagree	Agree	Disagree	Yes	No	Yes	Increased the stigma	Neighbours	Yes	No	Health concerns;	Availability of online training/educational sessions;
415	31	Man	Married	Master	Cairo	Plastic Surgery	Public hospital;Private hospital/clinic;	No	No		No			Agree	Disagree	Disagree	Agree	Agree	Agree	Agree	Agree	Agree	Disagree	Disagree	Disagree	Agree	Agree	Disagree	Disagree	Agree	Yes	No	Yes	Increased the stigma	Family	Yes	Yes	Financial concerns;Health concerns;	Provision of protective equipment;
416	30	Woman	Not married	Master	Cairo	ENT	Public hospital;	Yes	Yes	Other	Yes	PCR	Positive	Agree	Agree	Agree	Strongly agree	Agree	Strongly agree	Agree	Disagree	Disagree	Agree	Disagree	Agree	Disagree	Agree	Agree	Agree	Agree	Yes	No	Yes	Increased the stigma	Neighbours	No	No	Health concerns;Social concerns;	Availability of online training/educational sessions;Provision of protective equipment;
417	37	Woman	Married	Master	Other Egyptian governorate	Pediatrics	Public hospital;	No	No		No			Agree	Agree	Disagree	Strongly agree	Agree	Agree	Agree	Agree	Disagree	Agree	Disagree	Disagree	Disagree	Disagree	Disagree	Disagree	Disagree	Yes	No	Yes	Increased the stigma	Other	No	No	Financial concerns;Health concerns;	Availability of online training/educational sessions;
418	46	Man	Married	Master	Cairo	Psychiatry & Neurology	Other;	No	No		No			Agree	Strongly disagree	Agree	Strongly agree	Agree	Agree	Agree	Disagree	Agree	Agree	Agree	Agree	Agree	Agree	Strongly agree	Agree	Agree	Yes	No	Yes	Increased the stigma	Neighbours	Yes	No	Health concerns;	Availability of online training/educational sessions;
419	31	Woman	Married	Master	Other Egyptian governorate	Family Medicine	Isolation hospital ;	Yes	Yes	Triage clinic	Yes	PCR	Positive	Agree	Agree	Agree	Agree	Disagree	Agree	Agree	Agree	Disagree	Disagree	Disagree	Agree	Disagree	Agree	Agree	Agree	Agree	Yes	No	Yes	Increased the stigma	Neighbours	No	No	Financial concerns;Health concerns;	Availability of online training/educational sessions;Provision of protective equipment;
420	42	Man	Married	Master	Other Egyptian governorate	Other	Public hospital;Private hospital/clinic;	No	No		No			Agree	Agree	Agree	Agree	Agree	Strongly agree	Agree	Agree	Agree	Disagree	Strongly Disagree	Agree	Disagree	Agree	Agree	Disagree	Agree	Yes	Yes	Yes	Increased the stigma	Other	Yes	Yes	Health concerns;Social concerns;	Availability of online training/educational sessions;Provision of protective equipment;
421	36	Woman	Married	Master	Other Egyptian governorate	Pediatrics	Public hospital;	No	Yes	Isolation rooms	No			Strongly disagree	Disagree	Disagree	Disagree	Disagree	Disagree	Disagree	Agree	Agree	Disagree	Disagree	Disagree	Disagree	Disagree	Disagree	Disagree	Disagree	Yes	No	Yes	Increased the stigma	Other	No	No	Health concerns;	Other;
422	37	Man	Not married	Master	Other Egyptian governorate	Orthopaedic Surgery	Public hospital;	No	No		No			Agree	Disagree	Agree	Disagree	Agree	Disagree	Agree	Agree	Disagree	Disagree	Disagree	Agree	Disagree	Disagree	Agree	Disagree	Disagree	Yes	Yes	Yes	Increased the stigma	Neighbours	No	Yes	Health concerns;	Provision of protective equipment;
423	41	Woman	Married	Doctorate	Cairo	Radiology	University hospital;	Yes	No		Yes	Rapid test/Antibodies	Negative	Agree	Strongly agree	Strongly agree	Agree	Agree	Agree	Agree	Agree	Agree	Agree	Disagree	Disagree	Agree	Disagree	Disagree	Agree	Agree	Yes	No	Yes	Increased the stigma	Family	No	No	Health concerns;	Provision of protective equipment;
424	43	Woman	Married	Doctorate	Cairo	Anesthesiology	Private hospital/clinic;University hospital;	No	No		Yes	Rapid test/Antibodies	Negative	Disagree	Disagree	Strongly disagree	Agree	Disagree	Disagree	Disagree	Strongly agree	Strongly Disagree	Disagree	Disagree	Disagree	Disagree	Disagree	Strongly Disagree	Disagree	Disagree	Yes	No	Yes	Increased the stigma	Neighbours	No	No	Health concerns;	Orientation of the public through mass media;
425	36	Woman	Married	Master	Other Egyptian governorate	Pediatrics	Public hospital;	No	No		Yes	PCR	Positive	Strongly agree	Agree	Disagree	Disagree	Disagree	Disagree	Agree	Agree	Strongly Disagree	Disagree	Disagree	Disagree	Agree	Disagree	Disagree	Disagree	Strongly Disagree	Yes	No	Yes	Increased the stigma	Family	No	No	Social concerns;	Availability of online training/educational sessions;Provision of protective equipment;Orientation of the public through mass media;Other;
426	37	Man	Married	Doctorate	Other Egyptian governorate	Surgery	University hospital;	Yes	No		No			Disagree	Agree	Disagree	Strongly disagree	Disagree	Strongly disagree	Disagree	Strongly agree	Disagree	Disagree	Disagree	Disagree	Disagree	Disagree	Disagree	Disagree	Disagree	No	No	No	Increased the stigma	Other	No	No	Financial concerns;Health concerns;Other;	Availability of online training/educational sessions;Provision of protective equipment;Orientation of the public through mass media;
427	63	Man	Married	Master	Cairo	Chest	Private hospital/clinic;	Yes	No		No			Disagree	Agree	Disagree	Agree	Agree	Disagree	Agree	Agree	Disagree	Disagree	Disagree	Agree	Agree	Agree	Agree	Agree	Strongly agree	Yes	No	Yes	No effect	Family	Yes	No	Health concerns;	Provision of protective equipment;
428	40	Man	Married	Master	Other Egyptian governorate	Psychiatry & Neurology	Public hospital;	Yes	Yes	Other	No			Strongly disagree	Strongly disagree	Strongly disagree	Strongly disagree	Disagree	Strongly disagree	Disagree	Strongly agree	Disagree	Strongly Disagree	Strongly Disagree	Disagree	Strongly Disagree	Disagree	Disagree	Strongly Disagree	Disagree	Yes	No	Yes	Decreased the stigma	Other	No	No	Financial concerns;Health concerns;	Orientation of the public through mass media;
429	42	Man	Married	Doctorate	Other Egyptian governorate	Orthopaedic Surgery	Public hospital;	No	Yes	Other	No			Disagree	Disagree	Agree	Agree	Disagree	Disagree	Agree	Strongly agree	Strongly agree	Agree	Agree	Agree	Agree	Agree	Agree	Agree	Agree	Yes	No	Yes	Increased the stigma	Other	No	No	Health concerns;	Availability of online training/educational sessions;Provision of protective equipment;Orientation of the public through mass media;
430	57	Woman	Married	Master	Cairo	Internal Medicine	Primary healthcare centre;	Yes	No		No			Disagree	Disagree	Disagree	Disagree	Disagree	Disagree	Disagree	Agree	Disagree	Strongly Disagree	Strongly Disagree	Disagree	Disagree	Disagree	Strongly Disagree	Strongly Disagree	Strongly Disagree	Yes	No	No	No effect	Other	No	No	Health concerns;	Provision of protective equipment;
431	44	Woman	Married	Doctorate	Cairo	ENT	University hospital;	No	No		No			Disagree	Agree	Disagree	Disagree	Strongly disagree	Agree	Agree	Strongly agree	Disagree	Strongly Disagree	Disagree	Agree	Disagree	Agree	Disagree	Disagree	Disagree	No	No	Yes	Increased the stigma	Neighbours	No	No	Social concerns;	Availability of online training/educational sessions;
432	31	Man	Married	Master	Other Egyptian governorate	Pediatrics	Other;	No	No		No			Disagree	Disagree	Disagree	Strongly disagree	Disagree	Disagree	Disagree	Agree	Agree	Disagree	Disagree	Disagree	Disagree	Disagree	Disagree	Agree	Disagree	No	Yes	No	Increased the stigma	Other	No	No	Financial concerns;Health concerns;	Provision of protective equipment;Orientation of the public through mass media;
433	51	Woman	Married	Master	Other Egyptian governorate	Psychiatry & Neurology	Public hospital;Private hospital/clinic;	No	No		No			Strongly disagree	Agree	Disagree	Agree	Agree	Agree	Agree	Strongly agree	Agree	Disagree	Strongly Disagree	Agree	Agree	Agree	Agree	Disagree	Agree	Yes	No	Yes	Increased the stigma	Co-workers	No	Yes	Health concerns;	Other;
434	29	Woman	Not married	MBBCh	Cairo	Internal Medicine	University hospital;	Yes	No		Yes	PCR	Negative	Agree	Disagree	Agree	Agree	Agree	Agree	Agree	Agree	Strongly agree	Agree	Agree	Strongly agree	Agree	Agree	Agree	Agree	Agree	Yes	No	Yes	Increased the stigma	Other	No	No	Other;	Other;
435	49	Woman	Not married	Master	Other Egyptian governorate	Psychiatry & Neurology	Public hospital;Private hospital/clinic;Isolation hospital ;	Yes	Yes	Other	Yes	Rapid test/Antibodies	Negative	Disagree	Disagree	Agree	Agree	Agree	Agree	Agree	Strongly agree	Strongly agree	Agree	Agree	Agree	Agree	Agree	Agree	Agree	Agree	Yes	Yes	Yes	Increased the stigma	Household members	No	Yes	Financial concerns;Health concerns;Social concerns;Other;	Availability of online training/educational sessions;Provision of protective equipment;Orientation of the public through mass media;Other;
436	43	Woman	Not married	Doctorate	Cairo	Other	University hospital;	No	No		No			Agree	Agree	Agree	Agree	Agree	Agree	Agree	Agree	Agree	Agree	Agree	Agree	Agree	Agree	Agree	Agree	Agree	Yes	No	Yes	Increased the stigma	Other	No	No	Health concerns;	Orientation of the public through mass media;
437	40	Man	Married	Doctorate	Other Egyptian governorate	Chest	University hospital;	Yes	Yes	Other	No			Strongly disagree	Agree	Agree	Strongly disagree	Disagree	Strongly disagree	Strongly disagree	Disagree	Strongly Disagree	Disagree	Strongly Disagree	Disagree	Strongly Disagree	Disagree	Strongly Disagree	Disagree	Strongly Disagree	Yes	Yes	Yes	Increased the stigma	Household members	Yes	Yes	Financial concerns;	Availability of online training/educational sessions;
438	46	Woman	Married	Doctorate	Cairo	ENT	University hospital;	No	Yes	Other	No			Agree	Agree	Disagree	Strongly disagree	Strongly disagree	Strongly disagree	Strongly disagree	Strongly agree	Strongly Disagree	Strongly Disagree	Strongly Disagree	Strongly Disagree	Strongly Disagree	Strongly Disagree	Strongly Disagree	Strongly Disagree	Strongly Disagree	Yes	Yes	Yes	No effect	Other	Yes	No	Other;	Other;
439	34	Woman	Married	Master	Cairo	Other	University hospital;	No	Yes	Other	Yes	Rapid test/Antibodies	Negative	Agree	Agree	Agree	Agree	Disagree	Disagree	Agree	Disagree	Disagree	Disagree	Agree	Agree	Agree	Agree	Disagree	Disagree	Disagree	No	No	Yes	Increased the stigma	Neighbours	No	No	Health concerns;	Availability of online training/educational sessions;
440	55	Woman	Married	Doctorate	Cairo	Other	University hospital;	Yes	No		No			Agree	Agree	Disagree	Disagree	Agree	Disagree	Agree	Agree	Agree	Agree	Strongly Disagree	Agree	Agree	Agree	Agree	Disagree	Agree	Yes	No	Yes	No effect	Neighbours	Yes	Yes	Other;	Provision of protective equipment;
441	40	Woman	Married	Doctorate	Cairo	Other	University hospital;	No	No		Yes	PCR	Negative	Disagree	Disagree	Disagree	Disagree	Disagree	Disagree	Disagree	Disagree	Disagree	Disagree	Disagree	Disagree	Disagree	Disagree	Disagree	Disagree	Disagree	Yes	No	Yes	Increased the stigma	Other	No	Yes	Health concerns;Social concerns;	Availability of online training/educational sessions;
442	28	Woman	Not married	Master	Cairo	Other	University hospital;	No	No		No			Strongly disagree	Strongly disagree	Disagree	Disagree	Strongly disagree	Strongly disagree	Strongly disagree	Agree	Strongly Disagree	Strongly Disagree	Strongly Disagree	Strongly Disagree	Strongly Disagree	Strongly Disagree	Strongly Disagree	Strongly Disagree	Strongly Disagree	Yes	No	Yes	No effect	Other	No	No	Financial concerns;Health concerns;	Provision of protective equipment;Orientation of the public through mass media;
443	27	Woman	Not married	Master	Cairo	Other	Public hospital;	No	No		Yes	PCR	Negative	Disagree	Agree	Disagree	Disagree	Disagree	Disagree	Agree	Disagree	Disagree	Disagree	Disagree	Agree	Disagree	Agree	Disagree	Agree	Agree	Yes	No	Yes	No effect	Other	No	No	Health concerns;	Provision of protective equipment;
444	39	Man	Married	Doctorate	Cairo	Orthopaedic Surgery	University hospital;	Yes	Yes	Other	Yes	PCR	Negative	Agree	Strongly disagree	Strongly disagree	Strongly disagree	Disagree	Disagree	Agree	Strongly disagree	Strongly Disagree	Agree	Strongly Disagree	Strongly Disagree	Disagree	Agree	Disagree	Agree	Agree	No	Yes	Yes	Increased the stigma	Co-workers	Yes	No	Health concerns;Social concerns;Other;	Provision of protective equipment;
445	29	Woman	Married	Diploma	Cairo	Obstetrics & Gynecology	Public hospital;	No	No		No			Agree	Disagree	Disagree	Disagree	Disagree	Agree	Agree	Agree	Disagree	Disagree	Disagree	Disagree	Agree	Agree	Disagree	Disagree	Agree	Yes	No	Yes	No effect	Neighbours	No	No	Health concerns;	Provision of protective equipment;
446	39	Man	Married	Doctorate	Cairo	Other	Private hospital/clinic;Isolation hospital ;	Yes	Yes	ICU	No			Strongly agree	Agree	Agree	Agree	Strongly agree	Agree	Agree	Agree	Strongly Disagree	Disagree	Disagree	Agree	Agree	Disagree	Agree	Disagree	Disagree	No	No	No	Increased the stigma	Neighbours	No	No	Health concerns;Social concerns;	Provision of protective equipment;Orientation of the public through mass media;
447	40	Woman	Married	Master	Cairo	Other	Public hospital;Isolation hospital ;	Yes	Yes	Other	No			Agree	Agree	Agree	Agree	Agree	Disagree	Agree	Disagree	Disagree	Disagree	Disagree	Agree	Agree	Agree	Disagree	Agree	Agree	Yes	No	Yes	Increased the stigma	Other	No	No	Health concerns;	Availability of online training/educational sessions;Provision of protective equipment;Orientation of the public through mass media;
448	40	Woman	Married	Master	Cairo	Clinical Pathology	Other;	No	No		No			Agree	Strongly disagree	Strongly agree	Disagree	Agree	Agree	Agree	Agree	Agree	Disagree	Strongly Disagree	Agree	Agree	Agree	Agree	Disagree	Agree	Yes	No	Yes	Increased the stigma	Neighbours	Yes	No	Health concerns;	Availability of online training/educational sessions;Provision of protective equipment;Orientation of the public through mass media;
449	40	Woman	Married	Master	Other Egyptian governorate	Pediatrics	Public hospital;	No	No		No			Disagree	Disagree	Disagree	Disagree	Agree	Disagree	Disagree	Agree	Disagree	Disagree	Disagree	Agree	Agree	Agree	Agree	Disagree	Disagree	Yes	No	Yes	Decreased the stigma	Other	No	No	Health concerns;	Provision of protective equipment;
450	40	Woman	Married	Master	Cairo	Pediatrics	Public hospital;	Yes	Yes	Triage clinic	No			Agree	Disagree	Agree	Agree	Agree	Disagree	Disagree	Agree	Disagree	Agree	Agree	Agree	Agree	Disagree	Disagree	Agree	Agree	Yes	No	Yes	Increased the stigma	Neighbours	No	No	Health concerns;	Orientation of the public through mass media;
451	42	Woman	Married	Doctorate	Cairo	Other	Other;	No	Yes	Other	No			Agree	Agree	Agree	Agree	Agree	Agree	Agree	Agree	Agree	Agree	Agree	Agree	Agree	Agree	Agree	Agree	Agree	Yes	No	Yes	Increased the stigma	Neighbours	No	No	Health concerns;	Availability of online training/educational sessions;
452	57	Woman	Married	Master	Cairo	Obstetrics & Gynecology	Other;	No	No		No			Agree	Agree	Agree	Agree	Strongly agree	Agree	Agree	Agree	Disagree	Agree	Disagree	Disagree	Agree	Disagree	Disagree	Disagree	Disagree	Yes	No	Yes	No effect	Family	Yes	No	Health concerns;	Availability of online training/educational sessions;
453	44	Woman	Married	Doctorate	Cairo	Plastic Surgery	University hospital;	No	No		No			Disagree	Disagree	Disagree	Disagree	Disagree	Disagree	Agree	Agree	Disagree	Disagree	Disagree	Disagree	Disagree	Disagree	Disagree	Disagree	Agree	Yes	No	Yes	No effect	Co-workers	No	No	Financial concerns;Health concerns;	Availability of online training/educational sessions;Provision of protective equipment;Orientation of the public through mass media;
454	26	Woman	Not married	MBBCh	Cairo	Internal Medicine	University hospital;	Yes	Yes	Triage clinic	Yes	PCR	Positive	Agree	Agree	Disagree	Agree	Agree	Agree	Agree	Agree	Agree	Disagree	Disagree	Agree	Disagree	Disagree	Disagree	Disagree	Agree	Yes	No	Yes	Increased the stigma	Other	No	No	Health concerns;	Provision of protective equipment;
455	48	Woman	Married	Doctorate	Cairo	Clinical Pathology	Other;	No	No		No			Agree	Disagree	Disagree	Agree	Agree	Disagree	Agree	Disagree	Disagree	Disagree	Disagree	Disagree	Disagree	Disagree	Disagree	Disagree	Disagree	Yes	No	Yes	Decreased the stigma	Co-workers	No	No	Health concerns;	Provision of protective equipment;
456	47	Woman	Married	Doctorate	Cairo	Clinical Pathology	Other;	No	Yes	Other	Yes	Rapid test/Antibodies	Negative	Agree	Agree	Strongly agree	Agree	Agree	Agree	Agree	Strongly agree	Disagree	Disagree	Disagree	Disagree	Disagree	Disagree	Disagree	Disagree	Disagree	Yes	No	Yes	Increased the stigma	Other	No	No	Health concerns;	Provision of protective equipment;
457	39	Man	Not married	Doctorate	Cairo	Surgery	University hospital;	No	No		No			Agree	Agree	Disagree	Agree	Agree	Disagree	Agree	Disagree	Agree	Disagree	Disagree	Strongly Disagree	Disagree	Agree	Agree	Agree	Agree	Yes	No	Yes	Increased the stigma	Other	No	No	Financial concerns;Health concerns;	Provision of protective equipment;Orientation of the public through mass media;
458	48	Man	Married	Doctorate	Cairo	Internal Medicine	University hospital;	No	Yes	Other	No			Disagree	Disagree	Strongly disagree	Strongly disagree	Strongly disagree	Strongly disagree	Strongly disagree	Strongly disagree	Strongly Disagree	Strongly Disagree	Strongly Disagree	Strongly Disagree	Strongly Disagree	Strongly Disagree	Strongly Disagree	Strongly Disagree	Strongly Disagree	Yes	Yes	Yes	Increased the stigma	Other	No	No	Health concerns;	Orientation of the public through mass media;
459	45	Woman	Married	Doctorate	Cairo	Other	University hospital;	No	No		Yes	PCR	Negative	Disagree	Disagree	Disagree	Disagree	Agree	Disagree	Agree	Strongly agree	Disagree	Disagree	Strongly Disagree	Agree	Agree	Agree	Agree	Agree	Agree	Yes	No	Yes	Increased the stigma	Co-workers	No	Yes	Financial concerns;Health concerns;Social concerns;	Orientation of the public through mass media;
460	49	Woman	Married	Doctorate	Cairo	Clinical Pathology	University hospital;	No	Yes	Other	No			Disagree	Disagree	Disagree	Disagree	Disagree	Disagree	Disagree	Agree	Disagree	Disagree	Disagree	Disagree	Disagree	Agree	Disagree	Disagree	Disagree	Yes	No	Yes	No effect	Other	No	No	Health concerns;	Provision of protective equipment;
461	47	Woman	Married	Doctorate	Cairo	Other	Other;	No	No		No			Strongly disagree	Disagree	Disagree	Strongly disagree	Strongly disagree	Strongly disagree	Disagree	Agree	Disagree	Disagree	Disagree	Disagree	Disagree	Disagree	Disagree	Disagree	Disagree	Yes	Yes	Yes	No effect	Other	No	Yes	Health concerns;	Availability of online training/educational sessions;Provision of protective equipment;Orientation of the public through mass media;
462	48	Woman	Married	Doctorate	Cairo	Obstetrics & Gynecology	Private hospital/clinic;	No	No		No			Strongly disagree	Disagree	Strongly disagree	Strongly disagree	Strongly disagree	Strongly disagree	Disagree	Agree	Strongly Disagree	Strongly Disagree	Strongly Disagree	Strongly Disagree	Strongly Disagree	Strongly Disagree	Strongly Disagree	Strongly Disagree	Strongly Disagree	Yes	No	Yes	No effect	Other	Yes	No	Health concerns;	Provision of protective equipment;
463	49	Woman	Married	Doctorate	Cairo	Other	University hospital;Other;	Yes	No		No			Agree	Agree	Disagree	Disagree	Disagree	Disagree	Agree	Agree	Agree	Disagree	Agree	Agree	Agree	Agree	Disagree	Agree	Agree	Yes	No	Yes	Increased the stigma	Other	No	No	Financial concerns;Health concerns;	Orientation of the public through mass media;
464	65	Woman	Married	Doctorate	Cairo	Other	Other;	No	No		No			Disagree	Disagree	Disagree	Disagree	Agree	Disagree	Disagree	Agree	Strongly agree	Disagree	Disagree	Agree	Agree	Agree	Agree	Agree	Agree	Yes	No	Yes	Increased the stigma	Family	No	No	Health concerns;	Orientation of the public through mass media;
465	49	Woman	Married	Master	Cairo	Pediatrics	Other;	No	No		No			Disagree	Disagree	Disagree	Agree	Disagree	Disagree	Agree	Agree	Disagree	Disagree	Disagree	Agree	Disagree	Disagree	Disagree	Disagree	Disagree	Yes	Yes	Yes	Increased the stigma	Other	No	No	Health concerns;	Provision of protective equipment;
466	58	Woman	Married	Doctorate	Cairo	Other	Other;	No	No		No			Disagree	Disagree	Strongly agree	Agree	Agree	Strongly agree	Strongly disagree	Agree	Agree	Disagree	Disagree	Agree	Agree	Strongly agree	Agree	Agree	Agree	Yes	No	Yes	No effect	Neighbours	No	No	Health concerns;	Availability of online training/educational sessions;
467	48	Woman	Not married	Doctorate	Cairo	Dermatology	Other;	Yes	Yes	Triage clinic	No			Disagree	Disagree	Disagree	Disagree	Disagree	Disagree	Disagree	Strongly agree	Strongly Disagree	Strongly Disagree	Strongly Disagree	Strongly Disagree	Strongly Disagree	Strongly Disagree	Strongly Disagree	Strongly Disagree	Strongly Disagree	Yes	No	Yes	No effect	Other	No	No	Health concerns;	Provision of protective equipment;
468	50	Woman	Married	Master	Cairo	Clinical Pathology	Other;	Yes	Yes	Other	No			Disagree	Disagree	Disagree	Strongly disagree	Disagree	Disagree	Disagree	Agree	Strongly Disagree	Disagree	Strongly Disagree	Disagree	Disagree	Agree	Disagree	Disagree	Disagree	Yes	Yes	Yes	Increased the stigma	Other	No	No	Health concerns;	Provision of protective equipment;
469	50	Woman	Married	Doctorate	Cairo	Physical Medicine & Rehabilitation	University hospital;	Yes	No		No			Strongly agree	Strongly agree	Strongly disagree	Agree	Disagree	Disagree	Agree	Strongly agree	Strongly Disagree	Strongly Disagree	Strongly Disagree	Agree	Agree	Disagree	Strongly Disagree	Strongly Disagree	Strongly Disagree	Yes	No	Yes	Increased the stigma	Neighbours	No	No	Health concerns;	Orientation of the public through mass media;
470	49	Woman	Married	Doctorate	Cairo	Pediatrics	University hospital;	No	Yes	Triage clinic	No			Agree	Agree	Agree	Strongly disagree	Strongly disagree	Strongly disagree	Strongly disagree	Strongly disagree	Strongly Disagree	Strongly Disagree	Strongly Disagree	Agree	Disagree	Strongly Disagree	Strongly Disagree	Strongly Disagree	Strongly Disagree	Yes	No	Yes	Decreased the stigma	Other	No	Yes	Health concerns;	Availability of online training/educational sessions;Provision of protective equipment;Orientation of the public through mass media;
471	51	Woman	Not married	Doctorate	Cairo	Other	Other;	No	No		No			Strongly agree	Strongly agree	Agree	Agree	Agree	Agree	Agree	Agree	Agree	Agree	Agree	Agree	Agree	Agree	Agree	Agree	Agree	Yes	Yes	Yes	No effect	Other	No	No	Other;	Provision of protective equipment;
472	38	Woman	Married	Doctorate	Cairo	Clinical Pathology	Other;	No	No		Yes	PCR	Negative	Strongly disagree	Strongly agree	Strongly agree	Agree	Agree	Disagree	Strongly agree	Agree	Disagree	Disagree	Strongly Disagree	Strongly Disagree	Strongly Disagree	Strongly Disagree	Disagree	Agree	Disagree	Yes	No	Yes	Increased the stigma	Other	No	Yes	Health concerns;	Orientation of the public through mass media;
473	48	Woman	Married	Doctorate	Cairo	Physical Medicine & Rehabilitation	University hospital;	No	No		No			Agree	Agree	Disagree	Disagree	Agree	Disagree	Agree	Agree	Disagree	Disagree	Disagree	Agree	Disagree	Agree	Agree	Agree	Agree	Yes	No	Yes	No effect	Other	No	No	Health concerns;	Provision of protective equipment;
474	49	Woman	Not married	Master	Cairo	Internal Medicine	Private hospital/clinic;	No	No		No			Disagree	Disagree	Disagree	Disagree	Disagree	Disagree	Disagree	Agree	Disagree	Disagree	Disagree	Disagree	Disagree	Disagree	Disagree	Disagree	Disagree	Yes	No	Yes	No effect	Other	No	No	Health concerns;	Availability of online training/educational sessions;
475	50	Woman	Married	Master	Cairo	Internal Medicine	Other;	No	No		No			Strongly disagree	Strongly disagree	Strongly disagree	Disagree	Strongly disagree	Strongly disagree	Strongly disagree	Agree	Strongly Disagree	Strongly Disagree	Strongly Disagree	Strongly Disagree	Strongly Disagree	Strongly Disagree	Strongly Disagree	Strongly Disagree	Strongly Disagree	Yes	No	Yes	Decreased the stigma	Family	No	No	Health concerns;	Orientation of the public through mass media;
476	49	Woman	Married	Doctorate	Other Egyptian governorate	Pediatrics	Private hospital/clinic;	Yes	No		Yes	Rapid test/Antibodies	Negative	Strongly agree	Agree	Agree	Agree	Agree	Agree	Strongly agree	Strongly agree	Agree	Agree	Disagree	Agree	Agree	Agree	Agree	Strongly agree	Strongly agree	Yes	No	Yes	Increased the stigma	Family	No	Yes	Health concerns;	Provision of protective equipment;
477	48	Woman	Married	Doctorate	Cairo	Internal Medicine	Private hospital/clinic;	Yes	No		No			Disagree	Disagree	Agree	Agree	Disagree	Disagree	Agree	Disagree	Disagree	Disagree	Disagree	Agree	Disagree	Agree	Disagree	Disagree	Disagree	Yes	No	Yes	Increased the stigma	Other	No	No	Health concerns;	Provision of protective equipment;
478	41	Woman	Not married	Doctorate	Cairo	Pediatrics	Private hospital/clinic;University hospital;	No	Yes	ICU	No			Disagree	Disagree	Disagree	Disagree	Agree	Disagree	Agree	Agree	Disagree	Disagree	Agree	Agree	Agree	Disagree	Disagree	Disagree	Disagree	Yes	No	Yes	No effect	Other	No	No	Health concerns;	Availability of online training/educational sessions;Provision of protective equipment;Orientation of the public through mass media;Other;
479	56	Woman	Married	Master	Cairo	Other	Public hospital;Isolation hospital ;	Yes	Yes	Other	No			Disagree	Agree	Strongly agree	Strongly agree	Strongly agree	Disagree	Agree	Disagree	Strongly agree	Disagree	Disagree	Strongly agree	Agree	Strongly agree	Strongly agree	Agree	Agree	No	No	No	Increased the stigma	Neighbours	No	No	Health concerns;	Orientation of the public through mass media;
480	49	Woman	Married	Master	Cairo	Obstetrics & Gynecology	Private hospital/clinic;	No	No		No			Disagree	Disagree	Agree	Agree	Disagree	Agree	Agree	Agree	Disagree	Disagree	Agree	Agree	Disagree	Disagree	Disagree	Disagree	Disagree	Yes	Yes	Yes	Increased the stigma	Other	Yes	No	Health concerns;	Orientation of the public through mass media;
481	48	Man	Married	Doctorate	Cairo	Orthopaedic Surgery	University hospital;	No	Yes	Other	No			Agree	Disagree	Disagree	Disagree	Agree	Disagree	Disagree	Agree	Agree	Disagree	Disagree	Disagree	Disagree	Disagree	Disagree	Disagree	Disagree	Yes	Yes	Yes	Increased the stigma	Other	No	No	Health concerns;	Availability of online training/educational sessions;
482	49	Woman	Married	Doctorate	Cairo	Anesthesiology	University hospital;	Yes	Yes	ICU	No			Disagree	Disagree	Agree	Disagree	Agree	Disagree	Agree	Agree	Disagree	Disagree	Disagree	Agree	Disagree	Disagree	Disagree	Disagree	Disagree	Yes	No	Yes	Increased the stigma	Other	No	No	Health concerns;	Provision of protective equipment;
483	49	Woman	Married	Master	Cairo	Obstetrics & Gynecology	Private hospital/clinic;	No	No		No			Strongly agree	Agree	Agree	Strongly agree	Agree	Agree	Agree	Disagree	Agree	Agree	Agree	Strongly agree	Agree	Strongly agree	Agree	Agree	Strongly agree	Yes	Yes	Yes	Increased the stigma	Neighbours	No	No	Health concerns;	Provision of protective equipment;
484	31	Man	Married	Master	Cairo	Obstetrics & Gynecology	Public hospital;Private hospital/clinic;	Yes	Yes	Triage clinic	No			Agree	Disagree	Disagree	Agree	Agree	Agree	Agree	Disagree	Strongly Disagree	Agree	Agree	Agree	Strongly agree	Strongly agree	Agree	Disagree	Disagree	Yes	Yes	Yes	Increased the stigma	Family	Yes	No	Financial concerns;Health concerns;Social concerns;Other;	Provision of protective equipment;
485	34	Man	Married	Doctorate	Cairo	Other	Other;	No	No		Yes	Rapid test/Antibodies	Negative	Agree	Agree	Agree	Strongly agree	Disagree	Disagree	Agree	Disagree	Disagree	Agree	Agree	Disagree	Disagree	Disagree	Disagree	Agree	Disagree	Yes	No	Yes	Increased the stigma	Other	No	No	Financial concerns;Health concerns;Social concerns;	Provision of protective equipment;
486	31	Woman	Married	Master	Cairo	Other	Private hospital/clinic;	Yes	Yes	Triage clinic	No			Agree	Agree	Agree	Agree	Agree	Agree	Agree	Agree	Agree	Agree	Agree	Strongly agree	Agree	Strongly agree	Agree	Agree	Agree	Yes	No	Yes	Increased the stigma	Neighbours	No	Yes	Social concerns;	Other;
487	27	Woman	Not married	MBBCh	Cairo	Family Medicine	University hospital;	Yes	Yes	Triage clinic	Yes	PCR	Negative	Agree	Disagree	Agree	Agree	Disagree	Agree	Agree	Disagree	Agree	Agree	Agree	Agree	Disagree	Agree	Disagree	Agree	Disagree	Yes	No	Yes	No effect	Other	Yes	No	Financial concerns;Health concerns;Social concerns;	Provision of protective equipment;Orientation of the public through mass media;
488	60	Woman	Married	Doctorate	Cairo	Other	Other;	No	No		No			Disagree	Strongly disagree	Strongly disagree	Strongly disagree	Strongly disagree	Strongly disagree	Disagree	Agree	Strongly Disagree	Strongly Disagree	Strongly Disagree	Strongly Disagree	Strongly Disagree	Strongly Disagree	Strongly Disagree	Strongly Disagree	Strongly Disagree	No	No	No	Decreased the stigma	Household members	No	No	Health concerns;	Availability of online training/educational sessions;
489	27	Woman	Not married	MBBCh	Cairo	Family Medicine	University hospital;	Yes	Yes	Triage clinic	Yes	PCR	Negative	Strongly disagree	Agree	Strongly agree	Strongly disagree	Strongly disagree	Strongly disagree	Disagree	Strongly agree	Strongly agree	Disagree	Strongly Disagree	Disagree	Strongly Disagree	Strongly Disagree	Disagree	Strongly Disagree	Disagree	Yes	No	Yes	Decreased the stigma	Other	No	No	Health concerns;Social concerns;	Availability of online training/educational sessions;Provision of protective equipment;
490	27	Woman	Married	MBBCh	Cairo	Family Medicine	University hospital;	Yes	Yes	Triage clinic	Yes	PCR	Negative	Agree	Disagree	Agree	Disagree	Disagree	Disagree	Agree	Agree	Agree	Disagree	Disagree	Disagree	Disagree	Disagree	Disagree	Disagree	Disagree	Yes	No	Yes	Increased the stigma	Other	No	No	Health concerns;	Provision of protective equipment;
491	50	Woman	Married	Doctorate	Cairo	Other	University hospital;Other;	No	No		No			Strongly agree	Strongly disagree	Strongly disagree	Agree	Agree	Disagree	Strongly agree	Agree	Agree	Disagree	Disagree	Agree	Agree	Agree	Agree	Agree	Agree	Yes	No	Yes	No effect	Neighbours	No	Yes	Financial concerns;	Provision of protective equipment;
492	62	Woman	Married	Doctorate	Cairo	Other	Other;	No	No		No			Agree	Agree	Disagree	Agree	Agree	Disagree	Agree	Agree	Agree	Agree	Disagree	Agree	Agree	Agree	Agree	Agree	Agree	Yes	No	Yes	Decreased the stigma	Neighbours	No	No	Health concerns;	Availability of online training/educational sessions;
493	58	Woman	Married	Doctorate	Cairo	Other	Other;	No	No		No			Strongly agree	Agree	Strongly disagree	Strongly disagree	Agree	Disagree	Strongly disagree	Agree	Agree	Agree	Disagree	Agree	Strongly Disagree	Agree	Strongly Disagree	Agree	Agree	Yes	No	Yes	Increased the stigma	Family	No	No	Health concerns;	Orientation of the public through mass media;
494	33	Man	Married	Master	Cairo	Other	Private hospital/clinic;	No	Yes	Other	No			Strongly agree	Strongly agree	Strongly agree	Strongly agree	Agree	Agree	Strongly agree	Strongly agree	Disagree	Strongly agree	Strongly agree	Agree	Agree	Agree	Disagree	Agree	Agree	Yes	No	Yes	Increased the stigma	Other	No	No	Health concerns;Social concerns;	Provision of protective equipment;
495	28	Woman	Married	Master	Cairo	Other	University hospital;	No	No		No			Agree	Disagree	Strongly disagree	Agree	Strongly disagree	Disagree	Disagree	Strongly agree	Disagree	Strongly Disagree	Disagree	Agree	Strongly Disagree	Agree	Disagree	Agree	Disagree	Yes	No	Yes	Increased the stigma	Other	No	No	Social concerns;	Provision of protective equipment;Orientation of the public through mass media;
496	41	Woman	Not married	Doctorate	Cairo	Psychiatry & Neurology	Private hospital/clinic;	No	No		No			Agree	Strongly agree	Agree	Agree	Strongly agree	Agree	Strongly agree	Agree	Disagree	Strongly Disagree	Strongly Disagree	Strongly agree	Agree	Strongly agree	Strongly agree	Strongly agree	Agree	Yes	Yes	Yes	Decreased the stigma	Neighbours	Yes	No	Health concerns;	Provision of protective equipment;
497	50	Woman	Married	Master	Cairo	Anesthesiology	Other;	No	Yes	Other	No			Disagree	Disagree	Strongly disagree	Disagree	Disagree	Disagree	Disagree	Agree	Disagree	Disagree	Disagree	Disagree	Disagree	Disagree	Disagree	Disagree	Disagree	No	No	Yes	Increased the stigma	Other	No	No	Health concerns;	Provision of protective equipment;
498	51	Woman	Married	Doctorate	Cairo	Internal Medicine	University hospital;	No	No		No			Disagree	Disagree	Disagree	Disagree	Disagree	Disagree	Disagree	Agree	Agree	Disagree	Disagree	Agree	Disagree	Agree	Agree	Agree	Agree	Yes	No	Yes	Increased the stigma	Other	No	No	Health concerns;Social concerns;	Provision of protective equipment;
499	47	Woman	Married	Master	Cairo	Pediatrics	Other;	No	No		No			Strongly disagree	Agree	Disagree	Disagree	Disagree	Strongly disagree	Disagree	Strongly agree	Strongly Disagree	Strongly Disagree	Strongly Disagree	Disagree	Disagree	Disagree	Disagree	Disagree	Strongly Disagree	Yes	No	Yes	No effect	Household members	No	No	Health concerns;	Provision of protective equipment;Orientation of the public through mass media;
500	53	Woman	Married	Doctorate	Cairo	Allergy & Immunology	Other;	No	No		No			Agree	Disagree	Strongly disagree	Agree	Disagree	Disagree	Agree	Agree	Disagree	Disagree	Disagree	Disagree	Disagree	Disagree	Disagree	Disagree	Disagree	Yes	No	Yes	No effect	Other	No	No	Financial concerns;Health concerns;Social concerns;	Availability of online training/educational sessions;
501	55	Woman	Married	Doctorate	Cairo	Other	Other;	No	No		Yes	Rapid test/Antibodies	Positive	Agree	Strongly agree	Strongly agree	Strongly agree	Strongly agree	Agree	Strongly agree	Disagree	Strongly agree	Agree	Agree	Agree	Agree	Strongly agree	Strongly agree	Strongly agree	Strongly agree	No	Yes	Yes	No effect	Neighbours	No	No	Health concerns;	Provision of protective equipment;
502	62	Woman	Married	Doctorate	Cairo	Family Medicine	University hospital;	Yes	Yes	Triage clinic	No			Strongly disagree	Strongly disagree	Strongly disagree	Strongly disagree	Strongly disagree	Strongly disagree	Strongly disagree	Strongly disagree	Strongly Disagree	Strongly Disagree	Strongly Disagree	Strongly Disagree	Strongly Disagree	Strongly Disagree	Strongly Disagree	Strongly Disagree	Strongly Disagree	Yes	No	Yes	No effect	Other	No	No	Health concerns;	Provision of protective equipment;
503	47	Woman	Married	Doctorate	Cairo	Other	Other;	No	No		No			Strongly agree	Disagree	Disagree	Disagree	Disagree	Disagree	Agree	Agree	Disagree	Disagree	Disagree	Disagree	Agree	Agree	Disagree	Disagree	Disagree	Yes	No	Yes	Decreased the stigma	Other	No	No	Health concerns;	Availability of online training/educational sessions;Provision of protective equipment;Orientation of the public through mass media;
504	40	Woman	Married	Doctorate	Cairo	Pediatrics	Other;	No	No		No			Disagree	Disagree	Disagree	Disagree	Disagree	Disagree	Disagree	Agree	Agree	Disagree	Disagree	Disagree	Disagree	Disagree	Disagree	Disagree	Disagree	Yes	No	Yes	No effect	Other	No	No	Other;	Other;
505	34	Woman	Married	Master	Cairo	Other	Other;	No	No		No			Disagree	Disagree	Disagree	Disagree	Disagree	Disagree	Disagree	Agree	Disagree	Disagree	Disagree	Disagree	Agree	Agree	Disagree	Disagree	Disagree	Yes	No	Yes	Increased the stigma	Neighbours	No	No	Social concerns;	Other;
506	32	Man	Married	Doctorate	Cairo	Surgery	Private hospital/clinic;University hospital;	Yes	Yes	Other	No			Agree	Agree	Agree	Agree	Agree	Agree	Agree	Disagree	Agree	Disagree	Agree	Strongly agree	Agree	Agree	Agree	Agree	Agree	Yes	No	Yes	Increased the stigma	Neighbours	No	No	Health concerns;	Availability of online training/educational sessions;
507	55	Woman	Not married	Doctorate	Cairo	Other	Other;	No	No		No			Agree	Agree	Agree	Agree	Agree	Agree	Agree	Agree	Disagree	Disagree	Disagree	Agree	Agree	Agree	Agree	Disagree	Agree	Yes	No	Yes	Increased the stigma	Neighbours	No	No	Health concerns;	Availability of online training/educational sessions;Orientation of the public through mass media;
508	48	Woman	Not married	Doctorate	Cairo	Other	University hospital;	No	No		No			Disagree	Disagree	Disagree	Disagree	Disagree	Agree	Strongly agree	Strongly agree	Strongly Disagree	Strongly Disagree	Disagree	Disagree	Agree	Disagree	Disagree	Disagree	Disagree	Yes	No	Yes	Decreased the stigma	Other	No	No	Health concerns;	Orientation of the public through mass media;
509	28	Woman	Not married	Master	Cairo	Family Medicine	University hospital;	Yes	No		Yes	PCR	Negative	Strongly agree	Agree	Disagree	Disagree	Disagree	Agree	Strongly agree	Agree	Strongly Disagree	Disagree	Disagree	Disagree	Agree	Disagree	Disagree	Agree	Agree	Yes	No	Yes	No effect	Other	Yes	Yes	Health concerns;	Availability of online training/educational sessions;Orientation of the public through mass media;
